# Supplementary material for: Activating transcription factor-2 (ATF2) is a key determinant of resistance to endocrine treatment in an in vitro model of breast cancer
Source: Breast Cancer Res. 2020 Nov 16;22:126. doi: 10.1186/s13058-020-01359-7 (PMC7667764; doi:10.1186/s13058-020-01359-7)
Supplement: Supplementary file 3 — Additional file 3: Supplementary file 1. MvsT_DE Genes and Pathway analysis. [file 13058_2020_1359_MOESM3_ESM.xlsx]

## Sheet: MCF7vsTAMR_UpR
Upregulated genes in MCF7 cells in comparison to TAMRs
ID	Symbol	logFC	p.value
ILMN_1788874	SERPINA3	4.243	1.48e-40
ILMN_1779448	EFHD1	4.322	8.24e-40
ILMN_1756992	MUC1	4.537	1.03e-38
ILMN_1766637	GLA	3.408	1.11e-38
ILMN_1728787	AGR3	3.547	2.02e-38
ILMN_1699243	MSMB	4.599	8.98e-38
ILMN_1695924	KLK11	4.234	2.27e-37
ILMN_1810289	MYOF	3.7	2.97e-37
ILMN_1748124	TSC22D3	3.46	1.15e-36
ILMN_2371911	MUC1	4.123	2.61e-36
ILMN_3302919	MYOF	3.382	9.17e-36
ILMN_1701653	ASCL1	3.286	1.36e-35
ILMN_2376403	TSC22D3	3.423	1.55e-35
ILMN_1736670	PPP1R3C	3.14	9.85e-35
ILMN_1719599	SYTL4	2.875	1.24e-34
ILMN_1898518	GFRA1	2.747	1.29e-34
ILMN_1725597	FXYD4	3.348	1.53e-34
ILMN_1795298	GPER	3.204	1.66e-34
ILMN_2370976	MYOF	3.195	1.98e-34
ILMN_1680110	C10orf116	3.09	3.4e-34
ILMN_1798360	CXCR7	2.613	4.41e-34
ILMN_1682326	PCP4	2.983	4.99e-34
ILMN_1658706	ST6GALNAC2	3.058	7.84e-34
ILMN_2337974	PKIA	2.824	1.39e-33
ILMN_2384056	GPER	3.173	1.45e-33
ILMN_1781745	C9orf152	2.886	2.14e-33
ILMN_1663519	SLC24A3	3.029	3.15e-33
ILMN_2337263	PKIB	3.018	3.37e-33
ILMN_1665865	IGFBP4	2.746	3.39e-33
ILMN_1779416	SCUBE2	3.405	3.86e-33
ILMN_2150402	TMEM64	2.952	5.11e-33
ILMN_2406656	GATA3	2.904	5.91e-33
ILMN_1776967	DNAAF1	2.851	8.22e-33
ILMN_1702487	SGK1	2.86	9.77e-33
ILMN_2177156	SOX2	2.842	1.11e-32
ILMN_1790906	MSMB	3.749	1.12e-32
ILMN_1690923	CAPN9	2.699	1.2e-32
ILMN_2371458	CXCR7	2.683	2.18e-32
ILMN_1780170	APOD	2.643	2.24e-32
ILMN_1723412	ASCL2	2.424	3.46e-32
ILMN_1734190	TCEAL3	2.459	7.14e-32
ILMN_1731073	CAPN9	3.043	9.91e-32
ILMN_1693270	SUSD2	2.699	3.18e-31
ILMN_2336609	SYTL2	2.605	3.8e-31
ILMN_2149226	CAV1	2.489	7.61e-31
ILMN_1711894	MYB	2.298	8.94e-31
ILMN_1655610	RET	2.508	9.47e-31
ILMN_1762262	PKIA	2.425	1.28e-30
ILMN_1749962	NCAM2	2.522	1.32e-30
ILMN_1723978	LGALS1	2.816	1.58e-30
ILMN_2401779	FAM102A	2.613	1.85e-30
ILMN_1682929	SYTL2	2.549	1.9e-30
ILMN_3241091	TMEM164	2.296	2e-30
ILMN_1666536	VSIG2	2.711	2.4e-30
ILMN_2218758	NECAB1	2.655	3.66e-30
ILMN_2120247	SLC2A10	2.523	4.43e-30
ILMN_1725678	GFRA1	2.344	4.78e-30
ILMN_1723962	LXN	2.766	5.45e-30
ILMN_2334359	GFRA1	2.554	6.29e-30
ILMN_1758164	STC1	2.866	7.74e-30
ILMN_1659766	BAG3	2.314	8.63e-30
ILMN_3283936	NA	2.2	9.21e-30
ILMN_1749478	TCEAL3	2.498	9.56e-30
ILMN_1711208	CELSR2	2.313	9.99e-30
ILMN_2094360	NR2F2	2.34	1.5e-29
ILMN_1853876	TMEM64	2.381	1.58e-29
ILMN_1667711	PLA2G16	2.668	1.72e-29
ILMN_1788192	ARMCX1	3.058	1.81e-29
ILMN_1792356	DPYSL4	2.599	1.86e-29
ILMN_1797776	PRSS23	2.121	2.07e-29
ILMN_1737972	TSPYL5	2.185	2.31e-29
ILMN_2325347	B3GALNT1	2.073	2.41e-29
ILMN_1795342	MLPH	2.606	2.75e-29
ILMN_1810100	PBX3	2.012	3.08e-29
ILMN_1749118	CALML5	2.456	5.26e-29
ILMN_1712522	CEACAM6	2.122	5.52e-29
ILMN_1702835	SH3BGRL	2.57	7.21e-29
ILMN_1759232	IRS1	2.112	7.74e-29
ILMN_3236821	HSPB1	2.135	1.12e-28
ILMN_1710219	CALCR	2.248	1.16e-28
ILMN_1710514	BCL3	2.185	1.23e-28
ILMN_1787691	CITED4	1.933	1.83e-28
ILMN_1718629	NRIP1	2.186	2.01e-28
ILMN_2376313	MSMB	3.462	2.82e-28
ILMN_1713636	S100A6	2.456	3.19e-28
ILMN_1651958	MGP	2.107	3.54e-28
ILMN_2073289	MTSS1	2.281	3.59e-28
ILMN_1691884	STC2	1.915	4.36e-28
ILMN_1791580	FXYD3	1.919	5.45e-28
ILMN_3273885	LOC100127983	2.039	5.8e-28
ILMN_1662795	CA2	2.487	7.47e-28
ILMN_1696731	NA	1.978	1.03e-27
ILMN_1762561	PLA2G10	2.843	1.18e-27
ILMN_1753139	ZG16B	2.083	1.51e-27
ILMN_1665372	FXYD3	1.893	1.54e-27
ILMN_1811272	GPR81	2.094	1.56e-27
ILMN_1708341	PDZK1	2.403	1.84e-27
ILMN_2233319	SPANXA2	2.064	1.86e-27
ILMN_1690170	CRABP2	2.087	1.99e-27
ILMN_1778668	TAGLN	2.19	2.13e-27
ILMN_1778523	KLF9	1.998	2.29e-27
ILMN_1745112	FAM102A	2.148	2.92e-27
ILMN_2054510	BCAS3	1.91	3e-27
ILMN_1723042	CLDN3	1.941	3.11e-27
ILMN_2249018	LRRC26	1.891	3.29e-27
ILMN_1811014	PGR	1.992	3.75e-27
ILMN_1713266	FAM46C	2.081	4.49e-27
ILMN_1744949	RHOBTB3	2.612	4.8e-27
ILMN_3200921	SMS	1.826	4.92e-27
ILMN_1693119	LYPD6B	1.957	6.11e-27
ILMN_1770635	SOX2	2.031	7.2e-27
ILMN_1664922	FLNB	1.727	7.39e-27
ILMN_1668108	CXorf61	2.333	8.1e-27
ILMN_1764177	JARID2	1.737	8.7e-27
ILMN_1721218	KRT13	2.341	8.96e-27
ILMN_1653055	SOX3	2.107	9.46e-27
ILMN_1678535	ESR1	2.176	1.16e-26
ILMN_2071809	MGP	2.285	1.22e-26
ILMN_1706301	RET	2.108	1.24e-26
ILMN_1653415	SPANXA2	2.057	1.25e-26
ILMN_1715169	HLA-DRB1	1.98	1.45e-26
ILMN_1694305	SMS	1.84	1.56e-26
ILMN_1795976	SFXN2	2.079	1.57e-26
ILMN_1764321	ACOT4	2.024	1.96e-26
ILMN_1774901	GDPD3	2.32	2.29e-26
ILMN_1704353	IGSF3	1.697	2.41e-26
ILMN_1730622	EVL	2.027	2.51e-26
ILMN_1802888	ZNF185	1.768	2.54e-26
ILMN_1728799	FBP1	1.684	3.87e-26
ILMN_1780255	KLK6	2.265	4.68e-26
ILMN_1727589	SULT2B1	1.827	4.85e-26
ILMN_1735045	A4GALT	1.979	5.22e-26
ILMN_3228688	NA	2.016	5.35e-26
ILMN_2199439	CA2	2.418	8.54e-26
ILMN_1763196	WDR72	1.611	8.6e-26
ILMN_1720998	CA12	2.181	8.79e-26
ILMN_1713124	AKR1C3	2.401	9.34e-26
ILMN_1716026	ARMCX6	1.762	9.55e-26
ILMN_1682034	HEY2	1.667	9.84e-26
ILMN_1788250	LDOC1	1.608	1.05e-25
ILMN_1721170	GREB1	2.721	1.24e-25
ILMN_1883745	NA	1.607	1.25e-25
ILMN_1755582	PCSK1N	2.091	1.54e-25
ILMN_1787595	B3GALNT1	1.943	2.08e-25
ILMN_1780057	RENBP	1.99	2.18e-25
ILMN_1757467	H1F0	1.608	3.6e-25
ILMN_1769201	ELF3	1.836	3.63e-25
ILMN_1704065	LOC400768	1.927	4.06e-25
ILMN_1748529	RLN2	1.752	4.77e-25
ILMN_1682599	GPRC5A	2.047	4.92e-25
ILMN_1667796	HBA1	1.8	5.77e-25
ILMN_1781400	SLC7A2	1.866	6.98e-25
ILMN_1695475	SEMA3C	2.043	7.18e-25
ILMN_1663351	SLC2A10	2.063	8.01e-25
ILMN_1666109	MB	1.782	8.27e-25
ILMN_2214678	MXD1	1.652	9.32e-25
ILMN_1801584	CXCR4	1.614	1.07e-24
ILMN_1680757	LRRC26	1.659	1.16e-24
ILMN_3229324	SGK1	2.004	1.3e-24
ILMN_3305938	SGK1	1.97	1.93e-24
ILMN_1756685	DEPTOR	1.863	1.94e-24
ILMN_2120555	ADCY1	1.703	2.1e-24
ILMN_1674038	CTSD	1.698	2.1e-24
ILMN_1786789	FAM102B	1.721	2.47e-24
ILMN_1693242	ZNF296	1.536	2.52e-24
ILMN_3244876	NA	1.918	2.85e-24
ILMN_2172755	DEPTOR	1.725	3.4e-24
ILMN_1796423	CLIC3	1.96	3.52e-24
ILMN_1656171	ADAMTS19	1.988	3.59e-24
ILMN_1652445	RAC1	1.707	5.4e-24
ILMN_1751425	ERMP1	1.838	5.69e-24
ILMN_2414533	ARMCX6	1.514	6.83e-24
ILMN_1685625	UCP2	1.56	7.14e-24
ILMN_1730995	AFAP1L2	1.534	7.2e-24
ILMN_2066066	HLA-DRB6	1.66	8.82e-24
ILMN_1726840	B3GALNT1	1.566	1.14e-23
ILMN_1713990	TRIP6	1.38	1.3e-23
ILMN_1687315	RXRA	1.39	1.5e-23
ILMN_1740234	GSTO2	1.412	1.91e-23
ILMN_3243598	PDZK1P1	1.72	1.93e-23
ILMN_1667748	ANKRD33	1.666	1.95e-23
ILMN_3241634	NBPF22P	1.956	2.45e-23
ILMN_2128795	LRIG1	1.605	3.8e-23
ILMN_3198367	SMS	1.721	4.53e-23
ILMN_1739605	LYPD3	1.462	5.34e-23
ILMN_1743367	FZD4	1.702	5.46e-23
ILMN_3201563	NA	1.47	5.52e-23
ILMN_1748625	TCEAL4	1.393	5.52e-23
ILMN_1692219	RAB11FIP1	1.496	6.23e-23
ILMN_1695941	NECAB1	1.582	7.01e-23
ILMN_3247223	TPBG	1.55	7.57e-23
ILMN_1712419	DCDC2	1.462	7.69e-23
ILMN_2211030	SPANXB1	1.634	9.69e-23
ILMN_1716843	ELOVL2	1.586	1.05e-22
ILMN_1697499	HLA-DRB5	1.632	1.14e-22
ILMN_1766054	ABCA1	1.675	1.17e-22
ILMN_1713927	AMTN	1.676	1.17e-22
ILMN_2232430	NMD3	1.498	1.19e-22
ILMN_1682428	HENMT1	1.361	1.38e-22
ILMN_1810191	PLA2G4C	1.378	1.44e-22
ILMN_1750394	SLC39A6	1.908	1.53e-22
ILMN_2148527	H19	2.379	1.68e-22
ILMN_1803673	LOC113230	1.38	1.86e-22
ILMN_1679299	IGSF1	1.697	1.96e-22
ILMN_1722811	CDKN1B	1.534	2.07e-22
ILMN_2137789	KLF4	1.898	2.2e-22
ILMN_1811387	TFF3	1.82	2.37e-22
ILMN_1728049	S100A16	1.624	2.78e-22
ILMN_1669982	CCDC85A	1.556	2.81e-22
ILMN_1683576	MAGED2	1.396	2.82e-22
ILMN_1805410	C15orf48	1.592	2.89e-22
ILMN_2334210	ITGB4	1.443	2.95e-22
ILMN_2330341	TCEAL4	1.507	3.02e-22
ILMN_2225318	SMS	1.655	3.06e-22
ILMN_1771627	ZMIZ1	1.443	3.56e-22
ILMN_1765459	S100A13	1.341	3.86e-22
ILMN_2398403	TCEAL1	1.588	4.9e-22
ILMN_1673941	RBM24	1.625	6.04e-22
ILMN_1680925	SLC9A3R1	1.359	6.92e-22
ILMN_1785646	PMP22	1.613	7.39e-22
ILMN_2323007	CDH26	1.755	8.3e-22
ILMN_2226304	ANKRD50	1.336	8.48e-22
ILMN_1671568	ECHDC2	1.322	8.94e-22
ILMN_1789599	NBL1	1.424	1.35e-21
ILMN_1677273	TH	1.35	1.41e-21
ILMN_1748303	MUC5AC	1.534	1.44e-21
ILMN_2396546	IGSF3	1.383	1.58e-21
ILMN_3245297	LYPD6B	1.456	1.59e-21
ILMN_1801043	GSN	1.424	1.72e-21
ILMN_1764082	MBOAT1	1.379	1.79e-21
ILMN_1722809	NRCAM	1.529	1.93e-21
ILMN_1779374	AMMECR1	1.251	1.98e-21
ILMN_1732071	HIST2H2BE	1.367	2.05e-21
ILMN_2158336	SH3GLB2	1.584	2.12e-21
ILMN_1746704	TRIM8	1.36	2.42e-21
ILMN_1671221	GAPVD1	1.271	2.58e-21
ILMN_1775268	HECW2	1.353	3.68e-21
ILMN_3279712	SMS	1.682	4.08e-21
ILMN_1676905	TIGD7	1.577	4.12e-21
ILMN_1736939	UGCG	1.421	4.76e-21
ILMN_2161330	SPDEF	1.658	4.89e-21
ILMN_2410929	PAPSS2	1.358	5.35e-21
ILMN_1702363	SULF1	1.421	6.15e-21
ILMN_1758311	NET1	1.291	6.23e-21
ILMN_1671404	SVIL	1.286	6.31e-21
ILMN_2143566	SLC39A6	1.879	6.59e-21
ILMN_1782944	GPR37L1	1.445	6.89e-21
ILMN_1735779	KCNJ8	1.538	7.03e-21
ILMN_2104106	XPR1	1.247	7.14e-21
ILMN_1685714	INHBB	1.31	8.26e-21
ILMN_1671142	GPR68	1.48	8.56e-21
ILMN_2413158	PODXL	1.305	8.57e-21
ILMN_1708006	MICB	1.386	9.12e-21
ILMN_1673282	LAMP2	1.361	9.78e-21
ILMN_1792072	FUT4	1.255	1e-20
ILMN_1814686	BCMO1	1.427	1.16e-20
ILMN_1662038	LARGE	1.473	1.23e-20
ILMN_1779163	C11orf67	1.229	1.5e-20
ILMN_1754207	PLAC1	1.38	1.6e-20
ILMN_2364864	MB	1.476	1.92e-20
ILMN_2180677	ARMCX1	1.652	2.03e-20
ILMN_1802780	CD163L1	1.411	2.16e-20
ILMN_1785570	SUSD3	1.496	2.19e-20
ILMN_1723020	MAP3K1	1.277	2.34e-20
ILMN_1680726	SYTL5	1.397	2.35e-20
ILMN_1747020	SGK3	1.229	2.47e-20
ILMN_1813846	P2RX4	1.21	2.49e-20
ILMN_1729691	SLC16A6	1.216	2.59e-20
ILMN_1700042	TLN2	1.344	2.61e-20
ILMN_1791147	YPEL3	1.294	2.64e-20
ILMN_1764522	LMBR1	1.203	2.71e-20
ILMN_2130525	TSPAN13	1.427	2.77e-20
ILMN_2359345	NET1	1.332	3.11e-20
ILMN_1677314	MUC1	1.258	3.4e-20
ILMN_1656368	ALDH4A1	1.615	3.83e-20
ILMN_1663787	KLK3	1.48	4.03e-20
ILMN_1669881	TSPAN13	1.483	4.1e-20
ILMN_1659027	SLC2A1	1.2	4.47e-20
ILMN_1746359	RERG	1.491	4.56e-20
ILMN_1768197	ROD1	1.281	4.6e-20
ILMN_1680314	TXN	1.075	5.01e-20
ILMN_1680770	UBQLN2	1.285	5.15e-20
ILMN_2338323	CDC25B	1.332	5.26e-20
ILMN_1745785	NR2F2	1.322	5.61e-20
ILMN_3243142	KAT2B	1.399	5.68e-20
ILMN_1738849	SLC9A2	1.227	5.87e-20
ILMN_1851492	NA	1.283	6.07e-20
ILMN_1801302	SCN1B	1.414	6.53e-20
ILMN_1729288	C1QTNF6	1.274	6.97e-20
ILMN_2330861	SMC4	1.307	7.49e-20
ILMN_2362245	RPL36A	1.567	7.67e-20
ILMN_2398408	TCEAL1	1.371	8.01e-20
ILMN_1735052	ULK1	1.616	8.38e-20
ILMN_1727348	NMD3	1.534	9.02e-20
ILMN_1674710	NA	1.196	9.5e-20
ILMN_1752592	HLA-DRB4	1.27	9.57e-20
ILMN_2279961	LAMP2	1.233	1.02e-19
ILMN_1752351	LAMP2	1.142	1.04e-19
ILMN_2408430	LARGE	1.105	1.05e-19
ILMN_1700257	C4orf32	1.187	1.08e-19
ILMN_1782863	FAM83B	1.453	1.24e-19
ILMN_1804955	CTSF	1.339	1.43e-19
ILMN_2310814	MAPT	1.311	1.45e-19
ILMN_1737715	OSR2	1.276	1.59e-19
ILMN_2243687	LAMP2	1.21	1.95e-19
ILMN_1696615	CA8	1.348	1.98e-19
ILMN_1724907	NUDT3	1.053	1.99e-19
ILMN_1667260	MAPK3	1.069	2.1e-19
ILMN_1797660	NXNL2	1.341	2.26e-19
ILMN_1798108	C6orf211	1.316	2.64e-19
ILMN_1668619	KIAA1467	1.21	2.75e-19
ILMN_1761058	ACAD11	1.264	2.81e-19
ILMN_2356578	TH	1.344	2.91e-19
ILMN_1705144	ULK1	1.604	2.91e-19
ILMN_1765578	TIPARP	1.217	2.96e-19
ILMN_1697211	UBA5	1.173	2.99e-19
ILMN_1764861	ISOC1	1.498	3.09e-19
ILMN_1759910	SERPINA5	1.518	3.13e-19
ILMN_2402341	MAPK3	1.104	3.5e-19
ILMN_1691237	CAP2	1.14	3.91e-19
ILMN_2364529	EZH2	1.296	3.97e-19
ILMN_1718766	MT1F	1.267	4.32e-19
ILMN_1814106	C9orf169	1.207	4.54e-19
ILMN_3233388	RELL1	1.077	4.54e-19
ILMN_2138765	PLIN2	1.215	4.58e-19
ILMN_3237319	LOC678655	1.41	5.25e-19
ILMN_1779857	KLF4	1.378	5.46e-19
ILMN_1695110	BCAT2	1.118	5.76e-19
ILMN_2405009	NBL1	1.252	5.84e-19
ILMN_1813456	PCBD1	1.213	6.06e-19
ILMN_1792256	TBX2	1.154	6.55e-19
ILMN_1802205	RHOB	1.349	6.65e-19
ILMN_1792296	CCDC83	1.251	6.85e-19
ILMN_3244117	STMN3	1.372	7.55e-19
ILMN_1738989	SYBU	1.105	7.88e-19
ILMN_1808011	FAM46B	1.179	8.83e-19
ILMN_2337336	PVRL2	1.177	9.63e-19
ILMN_2083137	LOC284379	1.262	9.74e-19
ILMN_1664921	PPP6C	1.088	9.96e-19
ILMN_3307841	AGR2	1.726	1.02e-18
ILMN_1780825	RRAS	1.092	1.04e-18
ILMN_1745223	CDC42EP4	1.092	1.08e-18
ILMN_1764709	MAFB	1.358	1.1e-18
ILMN_1729546	C19orf54	1.515	1.11e-18
ILMN_1661492	ARRDC1	1.274	1.15e-18
ILMN_1708151	LAGE3	1.032	1.15e-18
ILMN_1866954	NA	1.299	1.19e-18
ILMN_1789074	HSPA1A	1.267	1.28e-18
ILMN_1796923	LOC81691	1.277	1.4e-18
ILMN_1745256	CXXC5	1.085	1.44e-18
ILMN_2276952	TSC22D3	1.193	1.44e-18
ILMN_2089167	RHOD	1.137	1.46e-18
ILMN_1814151	AGR2	1.541	1.47e-18
ILMN_2411236	NRCAM	1.505	1.48e-18
ILMN_1720829	ZFP36	1.08	1.48e-18
ILMN_1660501	LY6H	1.309	1.53e-18
ILMN_2398489	SIGMAR1	1.191	1.58e-18
ILMN_1654287	ADCY9	1.357	1.63e-18
ILMN_1815287	B3GALNT1	1.363	1.92e-18
ILMN_2196347	CDKN1B	1.338	1.99e-18
ILMN_1662932	LCP1	1.131	2.07e-18
ILMN_1764754	RAMP1	1.106	2.09e-18
ILMN_3266606	FABP5	1.345	2.22e-18
ILMN_2317543	ITGB4	1.114	2.25e-18
ILMN_2150258	ZFP36L2	1.059	2.25e-18
ILMN_2407168	S100A13	1.252	2.35e-18
ILMN_1814213	PQLC3	1.259	2.38e-18
ILMN_1659913	ISG20	1.4	2.45e-18
ILMN_1798030	XPR1	1.103	2.85e-18
ILMN_1754114	FLJ20021	1.216	2.91e-18
ILMN_1662587	PNPLA7	1.351	3.14e-18
ILMN_2291455	FAM102A	1.281	3.74e-18
ILMN_3243385	SDR42E1	1.129	4.12e-18
ILMN_1671365	PRODH	1.347	4.18e-18
ILMN_1717793	C19orf33	1.118	4.42e-18
ILMN_1797154	AZGP1	1.293	4.52e-18
ILMN_2382942	CA12	1.249	4.56e-18
ILMN_1686750	MGEA5	0.985	4.93e-18
ILMN_2315780	TACC2	1.067	5.49e-18
ILMN_1740276	CLDN9	1.213	5.94e-18
ILMN_2330213	CUX1	1.141	6.39e-18
ILMN_2325168	ARRB1	1.196	6.8e-18
ILMN_1694268	HES6	1.197	6.94e-18
ILMN_1676980	MTSS1	1.368	8.27e-18
ILMN_1722489	TFF1	0.983	9.36e-18
ILMN_2103761	TLE4	1.05	1e-17
ILMN_2056975	HPRT1	1.127	1.03e-17
ILMN_1781479	SUV39H1	1.044	1.12e-17
ILMN_2323944	FAM110A	0.971	1.13e-17
ILMN_1703894	BOLA2B	0.99	1.36e-17
ILMN_1755354	YBX2	1.104	1.38e-17
ILMN_1703370	ZDHHC12	1.068	1.55e-17
ILMN_1716895	RPA3	0.977	1.6e-17
ILMN_1784880	TAF9B	1.121	1.6e-17
ILMN_1761762	C6orf141	1.242	1.66e-17
ILMN_2082865	PLLP	1.261	1.73e-17
ILMN_1717165	IGBP1	1.071	1.81e-17
ILMN_1707286	PLBD1	1.129	1.92e-17
ILMN_1706813	SLC6A14	1.212	1.92e-17
ILMN_2341254	STARD13	1.272	1.93e-17
ILMN_1721876	TIMP2	0.976	2.09e-17
ILMN_1659649	SGCG	1.31	2.31e-17
ILMN_1708143	FAM127A	1.005	2.35e-17
ILMN_1776724	LYPD6	1.244	2.48e-17
ILMN_1793672	SIX5	1.28	2.7e-17
ILMN_1702197	C9orf140	1.18	2.85e-17
ILMN_2153916	HSPA2	1.206	2.86e-17
ILMN_1814230	MTCP1NB	1.166	3e-17
ILMN_2237746	ING3	1.11	3.31e-17
ILMN_1663866	TGFBI	1.354	3.36e-17
ILMN_1742935	ZNF33B	0.998	3.49e-17
ILMN_1655614	DSP	1.105	3.54e-17
ILMN_2410713	FGFR4	1.2	3.61e-17
ILMN_2358069	MAD1L1	1.173	3.62e-17
ILMN_1719627	SLC27A3	1.088	3.77e-17
ILMN_1789751	MFSD1	0.943	4.22e-17
ILMN_1652371	KIAA1324L	1.13	4.25e-17
ILMN_1719695	NFKBIZ	1.005	4.53e-17
ILMN_1743373	DLL1	1.14	4.73e-17
ILMN_1678766	DYNLT1	1.098	4.84e-17
ILMN_1789627	SEPTIN5	1.582	4.84e-17
ILMN_1809639	TMEM26	1.118	4.98e-17
ILMN_1804328	WWP1	0.968	5.28e-17
ILMN_1770787	DDAH2	1.067	6.32e-17
ILMN_1715543	ACOT1	1.261	6.44e-17
ILMN_1684497	PYROXD2	1.083	6.53e-17
ILMN_1773964	H1FX	0.992	6.54e-17
ILMN_1754912	GLE1	0.903	6.59e-17
ILMN_1681890	DYNLT3	1.354	6.81e-17
ILMN_1813704	KIAA1199	1.054	7.28e-17
ILMN_1697448	TXNIP	2.435	7.41e-17
ILMN_1690844	DNAJB6	0.986	8.27e-17
ILMN_1700541	FBLN1	1	8.38e-17
ILMN_1685928	WDR34	1.164	8.59e-17
ILMN_2132100	SPANXD	0.931	9.72e-17
ILMN_1809433	XBP1	0.97	1e-16
ILMN_1766334	MB	1.121	1.01e-16
ILMN_2368575	SLX1A	1.06	1.02e-16
ILMN_2096784	TFAP2C	0.962	1.16e-16
ILMN_1725130	FAM50A	1.029	1.17e-16
ILMN_1657679	VAV3	1.076	1.18e-16
ILMN_2411282	QSOX1	1.212	1.23e-16
ILMN_1712708	TRIM47	0.965	1.24e-16
ILMN_1686227	GNA14	0.989	1.26e-16
ILMN_1687002	OSR2	1.04	1.32e-16
ILMN_1729976	ZNF828	1.063	1.41e-16
ILMN_1776216	MMGT1	0.858	1.45e-16
ILMN_1774077	GBP2	1.011	1.53e-16
ILMN_1775762	GNAI2	0.915	1.53e-16
ILMN_1752639	SLC25A24	1.188	1.55e-16
ILMN_1652505	APEX2	0.885	1.56e-16
ILMN_1669703	TNK2	1.043	1.57e-16
ILMN_1805104	ABAT	0.973	1.58e-16
ILMN_1726388	ACBD7	1.067	1.59e-16
ILMN_3305339	UBA5	1.06	1.59e-16
ILMN_2038776	TXN	0.994	1.65e-16
ILMN_2344221	IGSF5	1.129	1.7e-16
ILMN_2365465	XBP1	1.017	1.71e-16
ILMN_1653501	SEMA3B	1.041	1.76e-16
ILMN_2363591	SDCBP	1.174	1.83e-16
ILMN_3242540	CD163L1	0.964	1.87e-16
ILMN_1742534	COL4A5	1.113	1.88e-16
ILMN_1682781	TEAD2	0.92	1.88e-16
ILMN_1700515	C17orf58	1.133	1.91e-16
ILMN_1737604	FGGY	1.072	1.99e-16
ILMN_1703891	TBC1D9	1.215	2.12e-16
ILMN_1733746	REEP1	0.982	2.19e-16
ILMN_1774982	CDC42EP5	1.023	2.3e-16
ILMN_2184525	TPTE2P3	1.118	2.39e-16
ILMN_1788759	DSCAM	1.115	2.54e-16
ILMN_1741219	RRAGB	1.067	2.63e-16
ILMN_1827736	PDK3	1.033	2.72e-16
ILMN_1773906	NCOA4	1.022	2.85e-16
ILMN_1775170	MT1X	1.157	2.89e-16
ILMN_1712985	C17orf58	1.021	3e-16
ILMN_1747577	ALAD	0.919	3.28e-16
ILMN_1857017	SNX8	0.923	3.34e-16
ILMN_3240316	TMSB4X	1.37	3.53e-16
ILMN_1746013	SPOCK1	1.142	3.55e-16
ILMN_1813561	SCIN	0.939	3.6e-16
ILMN_1655990	CDK5RAP2	1.064	3.68e-16
ILMN_1682165	NT5C2	0.916	3.68e-16
ILMN_1733811	JUP	1.01	3.69e-16
ILMN_2222880	SLC25A42	1.064	3.72e-16
ILMN_1765258	HLA-E	0.952	4.18e-16
ILMN_1814156	PSMB7	0.93	4.41e-16
ILMN_2376050	FXYD3	1.094	4.42e-16
ILMN_1795937	EZR	0.894	4.79e-16
ILMN_1718303	PVRL2	1.014	4.79e-16
ILMN_1702501	RPS6KA2	1.202	4.91e-16
ILMN_1708105	EZH2	1	5.02e-16
ILMN_3214389	HLA-DQB1	0.997	5.15e-16
ILMN_3244286	TANC2	0.945	5.58e-16
ILMN_1742260	SSFA2	1.04	5.69e-16
ILMN_1716237	ACOT2	1.149	5.76e-16
ILMN_1663640	MAOA	1.239	5.92e-16
ILMN_1813260	TIMM17B	0.849	6e-16
ILMN_2117223	ROD1	1.077	6.21e-16
ILMN_1801934	SERTAD3	1.05	6.28e-16
ILMN_2363058	PAOX	1.131	6.78e-16
ILMN_2240221	SYTL2	1.263	7.05e-16
ILMN_1900110	NA	1.133	7.42e-16
ILMN_1806999	B9D2	1.006	7.52e-16
ILMN_1772888	RPL12P38	0.822	8.05e-16
ILMN_1678678	SLC37A4	0.963	8.57e-16
ILMN_1669878	GUSB	0.975	8.82e-16
ILMN_1674817	C1orf115	0.859	9.12e-16
ILMN_3246900	LOC92249	0.89	9.21e-16
ILMN_1780444	ARL3	0.996	9.4e-16
ILMN_1766499	HSPA2	0.977	9.41e-16
ILMN_1860216	NA	1.132	1.02e-15
ILMN_1781943	FAM83D	0.959	1.04e-15
ILMN_1705685	MEIS1	0.983	1.08e-15
ILMN_2334760	ARMCX3	0.934	1.09e-15
ILMN_2237252	LY6H	1.218	1.13e-15
ILMN_1713756	GLUD1	0.94	1.18e-15
ILMN_1717052	STARD10	1.018	1.18e-15
ILMN_1729455	EML1	0.856	1.19e-15
ILMN_1727135	FIBCD1	0.99	1.25e-15
ILMN_2277676	ERCC1	0.92	1.32e-15
ILMN_1760705	POF1B	0.971	1.35e-15
ILMN_2408450	UBA5	1.177	1.43e-15
ILMN_1726928	TCEA3	1.088	1.45e-15
ILMN_1720430	PPDPF	0.914	1.49e-15
ILMN_2398926	C17orf58	1.046	1.51e-15
ILMN_1790537	RMI2	0.961	1.57e-15
ILMN_1769299	MTMR11	0.961	1.58e-15
ILMN_1763520	SULT2B1	1.097	1.61e-15
ILMN_1705466	ARHGAP36	1.228	1.66e-15
ILMN_1746784	SLAIN1	1.038	1.66e-15
ILMN_1781431	GLCCI1	0.973	1.67e-15
ILMN_1911042	PIP4K2A	0.8	1.72e-15
ILMN_1808591	UBE2S	0.926	1.8e-15
ILMN_1757639	SPTSSB	1.007	2.08e-15
ILMN_3238859	FAM120AOS	0.791	2.1e-15
ILMN_1790518	PHF16	0.838	2.13e-15
ILMN_1766762	DYNLRB1	0.851	2.17e-15
ILMN_1774596	BSCL2	0.91	2.35e-15
ILMN_1739840	LRRC8A	0.971	2.35e-15
ILMN_1700728	KRTCAP3	0.933	2.37e-15
ILMN_1847308	FAM168A	0.896	2.54e-15
ILMN_2363586	SDCBP	1.249	2.62e-15
ILMN_2349633	TNFRSF18	1.05	2.72e-15
ILMN_1659753	LAMP2	1.203	2.95e-15
ILMN_1729123	PPP2R4	0.812	2.96e-15
ILMN_1797342	FNBP1	0.874	2.97e-15
ILMN_1660436	HSPA1B	1.128	2.99e-15
ILMN_1803277	MVP	1.033	3e-15
ILMN_1729417	GNE	0.883	3.04e-15
ILMN_3240144	NA	0.942	3.07e-15
ILMN_1798181	IRF7	1.017	3.08e-15
ILMN_1688464	MAP6D1	0.907	3.15e-15
ILMN_2233314	SPANXA1	1.145	3.26e-15
ILMN_1683755	SOX13	0.865	3.34e-15
ILMN_2267535	NET1	1.158	3.74e-15
ILMN_2325506	BCAS4	0.934	3.81e-15
ILMN_1773200	CCP110	0.785	3.82e-15
ILMN_1699631	GATS	0.86	3.86e-15
ILMN_3300198	NA	1.171	3.98e-15
ILMN_1752199	LHPP	0.882	4.2e-15
ILMN_2074044	PLS1	0.85	4.24e-15
ILMN_1701134	PTEN	0.803	4.24e-15
ILMN_2090105	TAGLN2	0.902	5.16e-15
ILMN_1785198	POLE3	0.776	5.22e-15
ILMN_2320888	CXCR4	0.972	5.25e-15
ILMN_1680652	SELENBP1	1.059	5.45e-15
ILMN_1784523	ATP6V1G1	0.904	5.55e-15
ILMN_2290118	MEGF9	0.988	5.57e-15
ILMN_1654516	TMEM120A	0.877	5.62e-15
ILMN_1693090	CROT	0.907	5.79e-15
ILMN_2184612	C3orf52	0.865	6.08e-15
ILMN_1808059	BCAS4	0.886	6.3e-15
ILMN_1674135	RALGPS1	0.896	6.37e-15
ILMN_2162989	TMEM189	0.877	6.97e-15
ILMN_1730698	ODF2	0.787	7.04e-15
ILMN_2346339	FOLR1	1.127	7.26e-15
ILMN_1671565	RNASET2	0.953	8.11e-15
ILMN_1663092	CITED2	0.981	8.79e-15
ILMN_1805842	FHL1	1.019	9.01e-15
ILMN_1819608	ARRB1	0.975	9.82e-15
ILMN_1673478	FAM13B	0.758	9.93e-15
ILMN_3241046	MYBL1	1.004	1.03e-14
ILMN_1729115	UBE2S	1.044	1.03e-14
ILMN_2352563	CLDND1	0.788	1.04e-14
ILMN_1666156	MORF4L2	0.889	1.08e-14
ILMN_3273229	LOC100129781	0.926	1.1e-14
ILMN_3307901	GAN	0.86	1.22e-14
ILMN_1779034	NADSYN1	0.8	1.25e-14
ILMN_3258795	FAM13B	0.831	1.29e-14
ILMN_3263974	KRT18	0.809	1.34e-14
ILMN_2061950	RABGAP1	0.978	1.35e-14
ILMN_1671933	GPSM2	0.964	1.38e-14
ILMN_2160764	HBP1	0.851	1.49e-14
ILMN_1659365	LOC653071	0.925	1.51e-14
ILMN_1787673	PLLP	0.89	1.52e-14
ILMN_1723709	C9orf116	0.768	1.56e-14
ILMN_2404917	AFAP1L2	1.014	1.61e-14
ILMN_1707342	LRIG1	0.856	1.61e-14
ILMN_1790797	VPS28	0.758	1.64e-14
ILMN_1704675	IGSF1	0.882	1.77e-14
ILMN_2246510	TSC1	0.83	1.79e-14
ILMN_1657111	AHNAK2	0.99	1.8e-14
ILMN_1708728	H2AFJ	0.887	1.93e-14
ILMN_1810214	JUND	0.868	1.93e-14
ILMN_1695316	SLC39A8	0.859	1.93e-14
ILMN_1746378	GHDC	0.826	2e-14
ILMN_1695423	CD9	1.006	2.06e-14
ILMN_3272378	EZR	0.866	2.1e-14
ILMN_2343278	PPAP2A	0.902	2.16e-14
ILMN_1672124	FAM198B	0.932	2.17e-14
ILMN_2188862	GDF15	1.027	2.17e-14
ILMN_1771003	HAUS4	0.79	2.25e-14
ILMN_1776121	C2orf55	0.771	2.27e-14
ILMN_1680673	NT5DC1	0.87	2.34e-14
ILMN_2252408	CNPY4	0.906	2.35e-14
ILMN_1879787	NA	1.014	2.44e-14
ILMN_1687583	CAV1	0.886	2.51e-14
ILMN_2179083	LOXL4	0.986	2.52e-14
ILMN_1797735	C1orf21	0.962	2.58e-14
ILMN_1804150	HIBADH	0.761	2.63e-14
ILMN_2222008	KIFC1	0.956	2.95e-14
ILMN_1688452	LCMT1	0.819	3.03e-14
ILMN_1663080	LFNG	0.918	3.09e-14
ILMN_1737314	BCL6	0.832	3.29e-14
ILMN_1751234	C1GALT1C1	0.874	3.33e-14
ILMN_1847822	KIAA0368	0.838	3.42e-14
ILMN_1714383	TPD52L1	0.719	3.43e-14
ILMN_3306742	SIGMAR1	0.945	3.44e-14
ILMN_1724609	SLC2A8	0.818	3.76e-14
ILMN_1755620	IER5L	0.796	3.84e-14
ILMN_2139100	SHISA5	0.885	4.07e-14
ILMN_1730777	KRT19	0.833	4.08e-14
ILMN_1744023	IGF1R	0.834	4.14e-14
ILMN_1655710	RPS25	1.307	4.25e-14
ILMN_1693004	KIAA0889	0.808	4.28e-14
ILMN_1806710	ESPN	0.889	4.54e-14
ILMN_1666314	RET	0.967	4.54e-14
ILMN_1683271	TMSB4X	0.683	4.6e-14
ILMN_1656482	OSBPL2	0.737	4.63e-14
ILMN_1651315	HMG20B	0.966	4.91e-14
ILMN_2142353	GRTP1	1.01	4.99e-14
ILMN_1761069	UVRAG	0.824	5.03e-14
ILMN_1671314	UXT	0.752	5.05e-14
ILMN_3178792	HNRNPA2B1	0.883	5.3e-14
ILMN_1677080	IFT46	0.778	5.38e-14
ILMN_1742456	OSTF1	0.877	5.4e-14
ILMN_1722673	PCDHB4	0.815	5.41e-14
ILMN_2153332	ATXN1	0.872	5.46e-14
ILMN_2142284	SLC25A43	0.773	5.48e-14
ILMN_1657451	SRPK2	1.053	5.48e-14
ILMN_2379080	NFATC2IP	0.848	5.82e-14
ILMN_2275098	DTX2	0.922	6.12e-14
ILMN_1683178	JAK2	0.83	6.14e-14
ILMN_2225144	EIF4E3	0.768	6.15e-14
ILMN_2402416	DNAJB6	0.93	6.25e-14
ILMN_1673138	ZBTB33	0.779	6.72e-14
ILMN_1663171	MATN3	0.85	6.76e-14
ILMN_2311020	DNAJC12	0.74	7.13e-14
ILMN_1915188	MID2	0.908	7.17e-14
ILMN_1754538	C10orf58	0.904	7.43e-14
ILMN_2394381	CLN3	0.925	7.51e-14
ILMN_1902658	LOC92249	0.801	7.66e-14
ILMN_3307729	CXXC5	1.103	7.69e-14
ILMN_2323087	RBPMS	0.909	7.86e-14
ILMN_1666385	CALM3	0.783	7.91e-14
ILMN_2096985	ALDH6A1	0.9	8.01e-14
ILMN_1669281	CLN3	0.947	8.05e-14
ILMN_1771482	KIAA1324	1.134	8.13e-14
ILMN_1742073	ADCY1	0.807	8.22e-14
ILMN_2146761	FABP5	0.895	8.43e-14
ILMN_2189605	FAM122B	0.837	8.52e-14
ILMN_1770399	C10orf107	0.812	8.59e-14
ILMN_1654212	DOK7	0.878	9.4e-14
ILMN_1658847	NRARP	0.767	9.49e-14
ILMN_1670517	SULT1A4	0.952	1.01e-13
ILMN_2400935	TAGLN	1.014	1.04e-13
ILMN_1757837	C6orf165	0.763	1.06e-13
ILMN_1676955	TYK2	0.924	1.07e-13
ILMN_1711994	TCIRG1	0.847	1.09e-13
ILMN_1704294	CDH3	0.803	1.11e-13
ILMN_3236637	PIP4K2A	0.767	1.14e-13
ILMN_1670959	CEACAM5	0.942	1.15e-13
ILMN_2089073	ATP9A	0.725	1.17e-13
ILMN_1719286	CTSA	0.776	1.17e-13
ILMN_1719998	MIR600HG	0.838	1.18e-13
ILMN_1785756	H2AFX	0.938	1.21e-13
ILMN_2299450	P2RX2	0.917	1.23e-13
ILMN_1745501	DNALI1	0.894	1.25e-13
ILMN_1653180	TPM4	0.848	1.26e-13
ILMN_1759023	WFS1	0.907	1.26e-13
ILMN_1674236	HSPB1	0.725	1.27e-13
ILMN_1694533	RMND1	0.881	1.32e-13
ILMN_1720965	TULP4	0.8	1.39e-13
ILMN_1674703	UBA5	0.755	1.39e-13
ILMN_1711069	YPEL5	0.787	1.42e-13
ILMN_2324672	USF2	0.765	1.47e-13
ILMN_1747016	CEP55	0.963	1.48e-13
ILMN_1770612	KRT15	0.893	1.5e-13
ILMN_2253065	H2AFJ	0.822	1.51e-13
ILMN_1711904	MXD3	0.814	1.51e-13
ILMN_1711171	CREB3L4	0.963	1.58e-13
ILMN_2052373	RAB17	0.906	1.59e-13
ILMN_1660691	RAB31	0.707	1.59e-13
ILMN_1721842	RYBP	1.044	1.68e-13
ILMN_1808783	STRBP	0.876	1.72e-13
ILMN_3238006	NA	0.835	1.75e-13
ILMN_1760858	RAB8A	0.776	1.8e-13
ILMN_1739001	TACSTD2	0.75	1.82e-13
ILMN_1671114	ZNF865	0.986	1.85e-13
ILMN_1711327	TRIM37	0.792	1.92e-13
ILMN_2077550	RACGAP1	0.784	1.93e-13
ILMN_1658649	SPTSSB	0.912	2e-13
ILMN_3280019	RPL12	0.748	2.04e-13
ILMN_1749244	LYRM1	0.763	2.06e-13
ILMN_1728660	PMPCB	0.678	2.06e-13
ILMN_1679797	ADARB1	0.817	2.15e-13
ILMN_2057573	ESYT2	0.765	2.16e-13
ILMN_2363165	TACC2	0.749	2.2e-13
ILMN_1690703	LINC00478	0.881	2.24e-13
ILMN_2306189	MAGED1	0.749	2.51e-13
ILMN_1757074	GNG10	0.674	2.52e-13
ILMN_1749709	NDUFB11	0.681	2.59e-13
ILMN_1751572	TLE1	0.787	2.61e-13
ILMN_1785857	ISY1	0.736	2.63e-13
ILMN_1724658	BNIP3	0.711	2.64e-13
ILMN_1700888	ENPP1	0.769	2.64e-13
ILMN_3281563	LOC648771	0.754	2.64e-13
ILMN_1723414	HACL1	0.75	2.71e-13
ILMN_2269256	DNAJC12	0.903	2.72e-13
ILMN_1710326	CLDND1	0.771	2.73e-13
ILMN_1710207	FAM178A	0.802	2.74e-13
ILMN_1809971	NBPF22P	0.913	2.83e-13
ILMN_1730229	CGNL1	0.824	2.87e-13
ILMN_1808837	RPL7A	0.908	2.96e-13
ILMN_1670926	CHST15	0.763	3e-13
ILMN_1749838	MZF1	0.937	3.13e-13
ILMN_1658835	CAV2	0.791	3.16e-13
ILMN_1656111	MYLIP	0.678	3.23e-13
ILMN_2360710	TPM1	0.877	3.23e-13
ILMN_1654737	TRIM32	0.744	3.23e-13
ILMN_1683447	RPL35	0.732	3.41e-13
ILMN_2104967	ZNF443	0.846	3.47e-13
ILMN_1669940	TMEM38B	0.777	3.5e-13
ILMN_2370685	C6orf1	0.728	3.56e-13
ILMN_1734950	LOXL1	0.919	3.58e-13
ILMN_1725831	PLAC2	1.016	3.58e-13
ILMN_1757736	IRX5	0.773	3.69e-13
ILMN_2403446	ABHD2	0.775	3.74e-13
ILMN_1757877	HCFC1R1	0.716	3.85e-13
ILMN_2337923	TPD52L1	0.879	3.96e-13
ILMN_2404407	ABAT	0.881	4.03e-13
ILMN_2313730	RHOC	0.71	4.16e-13
ILMN_1729112	CHPT1	0.832	4.19e-13
ILMN_1802096	ABTB1	0.814	4.21e-13
ILMN_3209399	KRT18	1.006	4.28e-13
ILMN_1797557	PLEKHA6	0.807	4.3e-13
ILMN_2131381	PDE3B	0.835	4.32e-13
ILMN_2336186	LCMT1	0.734	4.35e-13
ILMN_1677108	CAPN13	0.946	4.46e-13
ILMN_1738784	PPP2R5A	0.803	4.52e-13
ILMN_1807044	UBAC1	0.674	4.54e-13
ILMN_1757660	CAPS	0.772	4.75e-13
ILMN_1657796	STMN1	0.794	4.92e-13
ILMN_1693145	BUB3	0.74	4.93e-13
ILMN_1692199	RNF103	0.777	5e-13
ILMN_1676159	MST4	0.709	5.04e-13
ILMN_1709257	DSCR6	0.771	5.06e-13
ILMN_1755749	PGK1	0.755	5.09e-13
ILMN_2085862	SLC15A3	0.819	5.12e-13
ILMN_2126423	ZNF480	0.825	5.42e-13
ILMN_1785284	ALDH6A1	0.848	5.48e-13
ILMN_1685122	COL9A2	0.811	5.57e-13
ILMN_1680104	SLC35C1	0.893	5.57e-13
ILMN_1671742	UPF3A	0.977	5.81e-13
ILMN_3274904	NA	0.708	6.28e-13
ILMN_3304049	NA	0.761	6.3e-13
ILMN_2124951	RBMX	0.747	6.35e-13
ILMN_1805512	WDR13	0.773	6.62e-13
ILMN_1723662	ABHD2	0.783	6.98e-13
ILMN_2126344	SEC16A	0.714	7.3e-13
ILMN_1770616	C12orf56	0.907	7.33e-13
ILMN_1787415	SNX16	0.691	7.44e-13
ILMN_1709132	ELP2	0.703	7.51e-13
ILMN_1803211	FBXO2	0.804	7.51e-13
ILMN_1774066	TMEM141	0.73	8.19e-13
ILMN_1691572	TST	0.726	8.22e-13
ILMN_2057981	FAM164A	0.777	8.52e-13
ILMN_1672807	CA5B	0.763	8.56e-13
ILMN_3251592	C9orf140	0.867	8.77e-13
ILMN_2388142	CD99L2	0.756	9.14e-13
ILMN_2191436	POLA1	0.832	9.26e-13
ILMN_1769705	H3F3C	1.035	9.43e-13
ILMN_1735347	MCEE	0.75	9.46e-13
ILMN_1683175	C9orf23	0.755	9.47e-13
ILMN_2220739	TMCO3	0.704	9.65e-13
ILMN_2381603	ING3	0.725	9.72e-13
ILMN_1759729	NDUFA8	0.736	9.74e-13
ILMN_1688621	C9orf80	0.836	9.89e-13
ILMN_3238751	PMS2P4	0.74	1.04e-12
ILMN_1805992	KIAA1598	0.746	1.05e-12
ILMN_2064655	CXorf40A	0.691	1.06e-12
ILMN_1751776	CKAP2L	0.77	1.08e-12
ILMN_1775743	BTG1	0.759	1.11e-12
ILMN_1788604	WBP2	0.79	1.11e-12
ILMN_2337941	COPS8	0.81	1.15e-12
ILMN_2399431	PRPS2	0.699	1.15e-12
ILMN_1764609	PWWP2B	0.742	1.16e-12
ILMN_1720799	TECR	0.723	1.2e-12
ILMN_1717877	IVNS1ABP	0.772	1.23e-12
ILMN_1678300	ARHGAP27P1	0.779	1.24e-12
ILMN_1771921	HSCB	0.663	1.27e-12
ILMN_3306215	RPL7A	0.753	1.29e-12
ILMN_2148193	MPPED2	0.98	1.3e-12
ILMN_3229570	NA	0.825	1.3e-12
ILMN_2366703	SGK3	0.976	1.32e-12
ILMN_1742025	OLFM1	0.804	1.34e-12
ILMN_1769520	UBE2L6	1.323	1.4e-12
ILMN_1765044	CUTC	0.799	1.41e-12
ILMN_1653042	HSD3B7	0.786	1.41e-12
ILMN_1749327	MAPK13	0.888	1.41e-12
ILMN_1890614	C1orf183	0.805	1.42e-12
ILMN_1669523	FOS	0.906	1.46e-12
ILMN_1693338	CYP1B1	0.749	1.48e-12
ILMN_1705310	VEZF1	0.716	1.48e-12
ILMN_1782403	PRR11	0.862	1.51e-12
ILMN_1794781	VAV2	0.774	1.6e-12
ILMN_1692056	HS3ST3A1	0.997	1.61e-12
ILMN_1781234	CCDC22	0.796	1.66e-12
ILMN_1700695	SLC44A1	0.699	1.66e-12
ILMN_2217601	ANXA9	0.718	1.67e-12
ILMN_1722781	EGR3	1.002	1.67e-12
ILMN_1762308	SNX29	0.82	1.69e-12
ILMN_2382648	MID2	0.689	1.77e-12
ILMN_2360229	MAPKAP1	0.75	1.88e-12
ILMN_1652913	EZH2	0.97	1.96e-12
ILMN_2216852	PGK1	0.729	2e-12
ILMN_1803772	POLD4	0.805	2.02e-12
ILMN_2065745	RAMP3	0.741	2.03e-12
ILMN_1737663	C7orf13	0.716	2.06e-12
ILMN_1659923	GNAQ	0.807	2.08e-12
ILMN_3226181	NUDT7	0.728	2.08e-12
ILMN_2216157	GNA12	0.729	2.11e-12
ILMN_2151056	C10orf32	0.73	2.14e-12
ILMN_2364110	GBA	0.65	2.14e-12
ILMN_1749368	HIST1H3H	0.771	2.24e-12
ILMN_2102670	GATA2	0.771	2.27e-12
ILMN_1717706	PLK2	0.986	2.27e-12
ILMN_1698441	KAT6B	0.832	2.41e-12
ILMN_1775522	MAGED1	0.707	2.47e-12
ILMN_1760667	POLR3GL	0.749	2.54e-12
ILMN_1652082	ELF4	0.754	2.56e-12
ILMN_3204734	PILRB	0.784	2.66e-12
ILMN_3276016	WWP1	0.748	2.67e-12
ILMN_2081883	IQCK	0.651	2.69e-12
ILMN_3208233	LOC100131735	0.728	2.7e-12
ILMN_2330243	NUDT1	0.844	2.75e-12
ILMN_1712673	SASH1	0.701	2.75e-12
ILMN_2395285	SNRNP35	0.819	2.76e-12
ILMN_1764087	SYPL1	0.677	2.86e-12
ILMN_1653412	RAX2	0.802	2.88e-12
ILMN_2373779	COPS8	0.745	2.92e-12
ILMN_1658883	ARAF	0.717	2.98e-12
ILMN_1755234	SSH3	0.837	3.03e-12
ILMN_1785191	TMEM14A	0.66	3.04e-12
ILMN_3277332	OR7E14P	0.703	3.13e-12
ILMN_1759948	RNF5P1	0.816	3.2e-12
ILMN_1781198	PPP1R3D	0.696	3.27e-12
ILMN_2413816	GRB14	0.697	3.3e-12
ILMN_1773561	RAP2C	0.881	3.4e-12
ILMN_1683891	TFAP2C	0.903	3.42e-12
ILMN_1726466	HDHD3	0.709	3.46e-12
ILMN_1774949	PIGP	0.668	3.48e-12
ILMN_1775243	RPL35	0.66	3.74e-12
ILMN_1715273	PICALM	0.728	3.79e-12
ILMN_1768772	DEGS2	0.822	3.8e-12
ILMN_1741054	SLC5A6	0.676	3.83e-12
ILMN_1772706	C10orf32	0.739	3.89e-12
ILMN_2197030	ZFYVE21	0.629	3.9e-12
ILMN_1781996	NUDT16	0.705	4.02e-12
ILMN_1651964	ABCC5	0.667	4.04e-12
ILMN_1708611	RDX	0.91	4.05e-12
ILMN_1805519	CD24	0.767	4.28e-12
ILMN_1807152	GOLGA1	0.699	4.37e-12
ILMN_1788742	RPL35	0.648	4.49e-12
ILMN_1792409	AMOT	0.682	4.55e-12
ILMN_3236498	LOC253039	0.749	4.56e-12
ILMN_3251733	C19orf43	0.66	4.89e-12
ILMN_1812934	DIDO1	0.661	4.91e-12
ILMN_1756326	CKS2	0.729	5.06e-12
ILMN_3204838	TIMM17B	0.691	5.09e-12
ILMN_1703886	SLC16A2	0.785	5.11e-12
ILMN_1767422	POLR1D	0.7	5.19e-12
ILMN_2326997	DHPS	0.639	5.3e-12
ILMN_1736940	HPRT1	1.042	5.41e-12
ILMN_1669433	KIAA0913	0.7	5.53e-12
ILMN_3237986	MMGT1	0.757	5.7e-12
ILMN_1771333	CD47	0.757	5.85e-12
ILMN_3236765	POLR2J3	0.667	6.02e-12
ILMN_2307455	UBE2A	0.725	6.2e-12
ILMN_1780773	LOC400027	0.654	6.37e-12
ILMN_1782095	FAM110A	0.762	6.43e-12
ILMN_1776582	PDK3	0.668	6.51e-12
ILMN_1654289	ELK1	0.688	6.58e-12
ILMN_1779648	HIST3H2A	0.747	6.61e-12
ILMN_1802557	HEBP1	0.676	6.63e-12
ILMN_1758104	PRPS2	0.755	6.73e-12
ILMN_3200597	RPL7A	0.773	6.73e-12
ILMN_1741869	WDR47	0.787	6.73e-12
ILMN_1696749	LMNA	0.799	6.96e-12
ILMN_1795325	ACTG2	0.75	7.01e-12
ILMN_1737394	LMNA	0.757	7.1e-12
ILMN_1686254	FAM127B	0.658	7.19e-12
ILMN_1783287	S100A14	0.957	7.22e-12
ILMN_1778242	CALM1	0.707	7.25e-12
ILMN_1659189	C9orf89	0.71	7.28e-12
ILMN_1727532	OLFML3	0.688	7.33e-12
ILMN_1653278	MUC20	0.81	7.35e-12
ILMN_1786433	BCCIP	0.716	7.47e-12
ILMN_1760855	OCRL	0.676	7.6e-12
ILMN_1659364	RFC5	0.674	7.68e-12
ILMN_1697639	OGT	0.795	7.69e-12
ILMN_1657682	GFM1	0.624	7.8e-12
ILMN_2222872	RBM18	0.728	7.86e-12
ILMN_1699703	ARCN1	0.65	8.02e-12
ILMN_1761138	C9orf142	0.653	8.37e-12
ILMN_1776653	SCML1	0.725	8.54e-12
ILMN_1744709	DLG5	0.799	8.61e-12
ILMN_3256868	RBMX	0.701	8.62e-12
ILMN_1739259	UBE4A	0.793	8.67e-12
ILMN_1748970	PRR15L	0.747	8.81e-12
ILMN_1694535	PDZK1	0.923	8.86e-12
ILMN_1807515	CSTF2T	0.794	8.95e-12
ILMN_1738491	SNX30	0.643	8.95e-12
ILMN_3201986	RPL12	0.624	9.14e-12
ILMN_2411745	EML1	0.727	9.18e-12
ILMN_3251536	FAM127C	0.603	9.26e-12
ILMN_2234710	C12orf60	0.722	9.46e-12
ILMN_1740960	MACROD1	0.807	9.52e-12
ILMN_2050246	AGR3	1.02	9.6e-12
ILMN_1672004	TOB1	1.125	9.98e-12
ILMN_2185984	SASH1	0.722	1.01e-11
ILMN_1701655	SLC24A6	0.815	1.01e-11
ILMN_1880406	PTEN	0.705	1.02e-11
ILMN_3244963	DCAF8	0.774	1.03e-11
ILMN_1806603	MESP1	0.755	1.03e-11
ILMN_2052790	NONO	0.66	1.03e-11
ILMN_1703564	DYNLRB1	0.677	1.05e-11
ILMN_1752665	ELMO3	0.679	1.05e-11
ILMN_1758825	ABLIM2	0.707	1.06e-11
ILMN_1672042	DOLPP1	0.667	1.06e-11
ILMN_1661733	FOLR1	0.863	1.07e-11
ILMN_3177271	RBMX	0.684	1.09e-11
ILMN_1683450	CDCA5	0.65	1.1e-11
ILMN_1677446	TMEM189	0.794	1.11e-11
ILMN_1726667	NA	0.711	1.13e-11
ILMN_1660021	PLIN3	0.713	1.13e-11
ILMN_1803824	ZDHHC9	0.762	1.18e-11
ILMN_1678186	ATP6V0A4	0.752	1.19e-11
ILMN_1793517	RASAL1	0.755	1.21e-11
ILMN_2072296	CKS2	0.811	1.22e-11
ILMN_1802355	RBM18	0.788	1.23e-11
ILMN_1761941	FAM198B	0.837	1.24e-11
ILMN_1763144	NEU1	0.686	1.25e-11
ILMN_1710738	RC3H2	0.78	1.26e-11
ILMN_1803559	NA	0.775	1.27e-11
ILMN_2411190	SMC2	0.741	1.31e-11
ILMN_1724480	AXIN2	0.823	1.32e-11
ILMN_1659990	C7orf68	0.761	1.33e-11
ILMN_1735220	CAV2	0.751	1.35e-11
ILMN_1661755	FAM129B	0.795	1.36e-11
ILMN_1756049	NT5DC3	0.729	1.38e-11
ILMN_1653708	CORO1B	0.741	1.4e-11
ILMN_1783671	PCDHB12	0.795	1.4e-11
ILMN_2325234	PQBP1	0.617	1.42e-11
ILMN_1738237	HS1BP3	0.693	1.43e-11
ILMN_1764871	PIGP	0.717	1.47e-11
ILMN_2401730	C1GALT1C1	0.752	1.49e-11
ILMN_2383611	PTPRE	0.719	1.54e-11
ILMN_1744068	ELP3	0.626	1.55e-11
ILMN_1736546	SLC16A14	0.704	1.67e-11
ILMN_1758250	TRAFD1	0.632	1.7e-11
ILMN_3227226	NA	0.778	1.78e-11
ILMN_3249807	SKA2	0.659	1.8e-11
ILMN_1717173	ECT2	0.709	1.9e-11
ILMN_1782050	CEBPD	0.627	1.93e-11
ILMN_1769546	RIN2	0.885	1.94e-11
ILMN_1791912	SIDT2	0.808	1.94e-11
ILMN_1785060	TSPAN14	0.626	1.94e-11
ILMN_1705985	PIGA	0.676	2.02e-11
ILMN_1668092	ESAM	0.719	2.05e-11
ILMN_1690524	VAMP7	0.62	2.08e-11
ILMN_1732089	MRI1	0.68	2.14e-11
ILMN_1714952	ZNF703	0.809	2.14e-11
ILMN_2073604	EBP	0.721	2.18e-11
ILMN_2241775	TROVE2	0.629	2.18e-11
ILMN_2319913	DGKA	0.773	2.21e-11
ILMN_1739497	GTF2H5	0.61	2.39e-11
ILMN_1721657	RSU1	0.661	2.45e-11
ILMN_1803073	DNAJC12	0.707	2.53e-11
ILMN_1788384	C9orf5	0.657	2.54e-11
ILMN_1724145	CBX4	0.747	2.58e-11
ILMN_2059549	SYK	0.703	2.64e-11
ILMN_1781386	WIPI1	0.891	2.65e-11
ILMN_1790625	CBX3	0.696	2.66e-11
ILMN_1709750	SUSD1	0.685	2.66e-11
ILMN_2251804	SMC4	0.94	2.79e-11
ILMN_1727080	MYO6	0.617	2.8e-11
ILMN_1804929	OXTR	0.716	2.82e-11
ILMN_1679438	MLF1IP	0.669	2.84e-11
ILMN_1742187	MAN1A1	0.662	2.85e-11
ILMN_2329569	C9orf116	0.679	2.88e-11
ILMN_1749115	RTN2	0.655	2.95e-11
ILMN_1789558	FAM164A	0.781	2.99e-11
ILMN_1805665	FLRT3	0.776	2.99e-11
ILMN_1813766	RCL1	0.652	3.01e-11
ILMN_1678671	KLHL24	0.792	3.13e-11
ILMN_2367010	GPR126	0.729	3.14e-11
ILMN_2256359	ZNF823	0.686	3.15e-11
ILMN_1664283	TPRN	0.748	3.16e-11
ILMN_1685415	HBP1	0.708	3.19e-11
ILMN_2312709	LCMT1	0.662	3.2e-11
ILMN_1734596	TC2N	0.685	3.22e-11
ILMN_2041222	KRT18P55	0.596	3.27e-11
ILMN_1768176	CXorf26	0.709	3.3e-11
ILMN_1723141	OTUD1	0.706	3.31e-11
ILMN_2181432	PAPL	0.85	3.36e-11
ILMN_1737475	ABHD11	0.683	3.37e-11
ILMN_1776998	DNAJA4	0.662	3.43e-11
ILMN_2337835	ZNF182	0.694	3.44e-11
ILMN_1785356	DENND5A	0.653	3.47e-11
ILMN_1802642	TOM1L1	0.671	3.48e-11
ILMN_1750969	FAM120AOS	0.667	3.58e-11
ILMN_1791569	PLXNA1	0.687	3.61e-11
ILMN_1716687	TPM1	0.784	3.65e-11
ILMN_2140974	TPM4	0.744	3.68e-11
ILMN_1710170	PPAP2C	0.719	3.69e-11
ILMN_1656501	DUSP5	0.625	3.8e-11
ILMN_1728887	PAK4	0.663	3.8e-11
ILMN_1687857	ST6GALNAC4	0.753	3.82e-11
ILMN_3225211	LOC648771	0.644	3.83e-11
ILMN_1702738	KLC3	0.76	3.85e-11
ILMN_1680339	PDGFRL	0.671	3.87e-11
ILMN_1785635	BRD3	0.726	4.07e-11
ILMN_1730223	RNF39	0.708	4.14e-11
ILMN_1761922	NA	0.679	4.19e-11
ILMN_1664466	KLHL9	0.624	4.3e-11
ILMN_1660727	ENPP5	0.692	4.43e-11
ILMN_2308849	MYADM	0.68	4.55e-11
ILMN_2220403	C6orf72	0.646	4.62e-11
ILMN_2339863	VPS28	0.667	4.65e-11
ILMN_3241218	ANKIB1	0.639	4.67e-11
ILMN_1677440	ATP6AP2	0.542	4.7e-11
ILMN_1665717	EIF2S3	0.715	4.74e-11
ILMN_1799667	KIF4A	0.693	4.78e-11
ILMN_1743770	SLC25A14	0.693	4.87e-11
ILMN_1695362	ZNF32	0.621	4.91e-11
ILMN_3212833	RPL7A	0.616	5e-11
ILMN_1720604	ARSG	0.79	5.06e-11
ILMN_2143155	KIF11	0.763	5.34e-11
ILMN_1800602	GCA	0.803	5.36e-11
ILMN_3199609	TCP1	0.602	5.47e-11
ILMN_2115669	SEMA4C	0.612	5.53e-11
ILMN_2141941	TOR1AIP1	0.657	5.54e-11
ILMN_2162328	PTS	0.611	5.78e-11
ILMN_2135339	C3orf70	0.657	5.8e-11
ILMN_1664369	DHTKD1	0.718	6.05e-11
ILMN_1800951	ATXN1	0.666	6.07e-11
ILMN_1656382	SLX1A	0.796	6.09e-11
ILMN_1669983	RGS22	0.767	6.1e-11
ILMN_1795930	PTGER4	0.65	6.17e-11
ILMN_1704383	TRIM37	0.652	6.3e-11
ILMN_1759003	SNX12	0.73	6.47e-11
ILMN_2377185	TCEB2	0.628	6.56e-11
ILMN_1779258	PGK1	0.771	6.63e-11
ILMN_1674366	LHX4	0.661	6.84e-11
ILMN_1745946	HAUS1	0.65	6.98e-11
ILMN_2386100	BUB3	0.794	7.33e-11
ILMN_2353276	UPK3B	0.705	7.48e-11
ILMN_1696360	CTSB	0.711	7.52e-11
ILMN_1729237	CYB5R1	0.608	7.98e-11
ILMN_1674334	ARMCX6	0.68	8.04e-11
ILMN_1712095	FOXO4	0.753	8.14e-11
ILMN_2054362	SLC25A40	0.718	8.16e-11
ILMN_1659761	SNX29	0.76	8.28e-11
ILMN_2157435	DYNLRB1	0.675	8.4e-11
ILMN_1809889	CCDC117	0.696	8.41e-11
ILMN_1752967	DHPS	0.665	8.49e-11
ILMN_1712312	RAB11A	0.586	8.77e-11
ILMN_1659688	LGALS3BP	1	8.91e-11
ILMN_1692754	VMP1	0.555	8.96e-11
ILMN_1715024	LSS	0.638	9.03e-11
ILMN_1673305	RHOC	0.669	9.04e-11
ILMN_1763638	BCAR3	0.642	9.33e-11
ILMN_2328776	MST4	0.748	9.35e-11
ILMN_1804798	BEX4	0.776	9.44e-11
ILMN_3252936	NA	0.825	9.44e-11
ILMN_1767142	ZNF280D	0.629	9.49e-11
ILMN_1734153	GDI1	0.617	9.52e-11
ILMN_2202940	CHPT1	0.685	9.55e-11
ILMN_1699989	BNIPL	0.712	9.65e-11
ILMN_1788017	HSH2D	0.727	9.69e-11
ILMN_2186678	C6orf211	0.873	9.78e-11
ILMN_1684563	SPIN4	0.659	1e-10
ILMN_1684352	TRIM45	0.662	1.01e-10
ILMN_1712913	UNC5A	0.698	1.03e-10
ILMN_1665219	LTBP4	0.659	1.05e-10
ILMN_1724832	OVOL2	0.633	1.05e-10
ILMN_1674394	C20orf3	0.628	1.07e-10
ILMN_1664012	CANT1	0.66	1.07e-10
ILMN_1710064	SDR16C5	0.682	1.08e-10
ILMN_1779341	ZNF630	0.63	1.08e-10
ILMN_1653129	CSTF2	0.572	1.09e-10
ILMN_1722798	PLCD3	0.673	1.1e-10
ILMN_1716730	BOD1	0.616	1.11e-10
ILMN_2322446	PABPC1L2B	0.682	1.13e-10
ILMN_1722834	RGS12	0.738	1.15e-10
ILMN_1678032	NR1H2	0.658	1.16e-10
ILMN_1799280	BDH1	0.824	1.17e-10
ILMN_1651428	SYTL2	0.712	1.22e-10
ILMN_2060413	CD24	0.61	1.23e-10
ILMN_1770940	CDH1	0.568	1.26e-10
ILMN_1795906	PCBD1	0.665	1.26e-10
ILMN_2139816	GPSM2	0.664	1.28e-10
ILMN_1758673	SLC44A1	0.621	1.28e-10
ILMN_1807807	SKA2	0.72	1.29e-10
ILMN_3243366	C2orf55	0.736	1.31e-10
ILMN_1697469	SRSF6	0.612	1.33e-10
ILMN_2368576	UBA52	0.606	1.33e-10
ILMN_2044927	RNF5	0.631	1.39e-10
ILMN_1679217	FAM110B	0.62	1.41e-10
ILMN_1794863	CAMK2N1	1.006	1.42e-10
ILMN_1750409	RAB9A	0.6	1.42e-10
ILMN_1688158	CYB5R4	0.604	1.43e-10
ILMN_3210741	FABP5	0.69	1.44e-10
ILMN_2210129	PRIM1	0.723	1.46e-10
ILMN_1725338	CLDN23	0.606	1.48e-10
ILMN_3240626	IER5L	0.718	1.48e-10
ILMN_1692511	TMEM106C	0.605	1.48e-10
ILMN_2307450	ZNF302	0.66	1.48e-10
ILMN_1702585	SET	0.758	1.5e-10
ILMN_1685124	TCTN1	0.637	1.5e-10
ILMN_1672135	ZNF615	0.61	1.52e-10
ILMN_1678353	FARP1	0.718	1.56e-10
ILMN_1690392	COMMD3	0.58	1.65e-10
ILMN_2408576	FAM129B	0.668	1.71e-10
ILMN_1803939	YIPF6	0.796	1.72e-10
ILMN_2196550	KIAA0226L	0.667	1.75e-10
ILMN_2359742	CTSB	0.815	1.85e-10
ILMN_3248443	SNHG6	0.59	1.89e-10
ILMN_2394242	AMMECR1	0.696	1.91e-10
ILMN_1704398	FZD9	0.713	1.92e-10
ILMN_1707720	SLC1A5	0.64	1.93e-10
ILMN_1781761	ENPP4	0.703	1.94e-10
ILMN_1655261	ERP27	0.779	1.97e-10
ILMN_2378670	SNX15	0.649	2.05e-10
ILMN_1690040	TM7SF2	0.599	2.08e-10
ILMN_1811373	FAM20B	0.622	2.12e-10
ILMN_1731181	TEX2	0.656	2.16e-10
ILMN_1809496	COPG2	0.691	2.2e-10
ILMN_2085236	SNX24	0.717	2.21e-10
ILMN_1775304	DNAJB1	0.587	2.29e-10
ILMN_1748797	GRB2	0.699	2.29e-10
ILMN_2329834	RBM12	0.621	2.32e-10
ILMN_3248764	KIAA1908	0.686	2.42e-10
ILMN_2244841	ALDH4A1	0.723	2.54e-10
ILMN_3202024	FTL	0.603	2.57e-10
ILMN_2043079	ILDR1	0.653	2.58e-10
ILMN_1711470	UBE2T	0.683	2.61e-10
ILMN_1653001	CABLES1	0.573	2.62e-10
ILMN_1659259	PRPF6	0.566	2.63e-10
ILMN_2165473	MID1IP1	0.69	2.64e-10
ILMN_1655561	ARPC3	0.619	2.71e-10
ILMN_1653469	RPL12	0.564	2.76e-10
ILMN_1709044	TGIF2	0.648	2.85e-10
ILMN_3244240	RPL7A	0.615	2.91e-10
ILMN_1671905	SFR1	0.675	2.96e-10
ILMN_1774196	URM1	0.544	2.98e-10
ILMN_1729208	NGFRAP1	0.653	3.09e-10
ILMN_1750800	ACO1	0.653	3.1e-10
ILMN_1779376	GSK3B	0.567	3.1e-10
ILMN_3187425	NA	0.643	3.12e-10
ILMN_3297577	ARPC3	0.544	3.16e-10
ILMN_1694106	GPD1L	0.646	3.2e-10
ILMN_1691892	TAGLN2	0.676	3.25e-10
ILMN_1657708	MGLL	0.554	3.31e-10
ILMN_1787324	C16orf48	0.614	3.42e-10
ILMN_1779015	ZNF467	0.694	3.43e-10
ILMN_1665094	SPTLC1	0.716	3.44e-10
ILMN_1768784	PSMC2	0.6	3.45e-10
ILMN_1690695	PEX11A	0.583	3.51e-10
ILMN_3256325	CYB561D1	0.564	3.57e-10
ILMN_2095704	SYCP2	0.675	3.59e-10
ILMN_1719986	PIK3IP1	0.646	3.6e-10
ILMN_1730734	TMEM205	0.651	3.61e-10
ILMN_1654571	FCHO1	0.666	3.63e-10
ILMN_1746343	NA	0.653	3.66e-10
ILMN_2204545	ST3GAL4	0.682	3.73e-10
ILMN_1711087	NA	0.691	3.75e-10
ILMN_1695598	RPL18	0.538	3.77e-10
ILMN_1709307	GPSM1	0.7	3.79e-10
ILMN_1653115	ECH1	0.61	3.81e-10
ILMN_1694323	GLE1	0.672	3.99e-10
ILMN_2121816	GPR137B	0.853	3.99e-10
ILMN_2390162	PHF11	0.561	3.99e-10
ILMN_1682864	SPSB3	0.692	3.99e-10
ILMN_1695485	LINC00256A	0.603	4.09e-10
ILMN_1739805	NDE1	0.847	4.13e-10
ILMN_1801257	CENPA	0.685	4.23e-10
ILMN_1798546	HDAC6	0.636	4.32e-10
ILMN_1765255	CDH26	0.784	4.47e-10
ILMN_2094061	IMPA2	0.598	4.51e-10
ILMN_1676191	DARS2	0.602	4.62e-10
ILMN_2056551	RBMX2	0.609	4.65e-10
ILMN_1758229	QSOX1	0.626	4.75e-10
ILMN_1674231	CHAF1B	0.694	4.89e-10
ILMN_3273493	MAPRE1	0.64	5e-10
ILMN_1653712	UAP1L1	0.71	5.01e-10
ILMN_1803745	SUOX	0.628	5.15e-10
ILMN_1660661	TCP1	0.702	5.2e-10
ILMN_2366864	JUP	0.633	5.21e-10
ILMN_1815184	ASPM	0.58	5.27e-10
ILMN_1772845	SNRNP35	0.655	5.28e-10
ILMN_1681591	PTPN1	0.561	5.39e-10
ILMN_1726199	ZNF594	0.564	5.41e-10
ILMN_1757388	OCEL1	0.594	5.46e-10
ILMN_2380967	DNASE1L1	0.768	5.48e-10
ILMN_1812073	ATP6V1B1	0.65	5.6e-10
ILMN_1811823	MED25	0.67	5.76e-10
ILMN_1765770	SYCP2	0.685	5.95e-10
ILMN_1796949	TPX2	0.631	5.95e-10
ILMN_1695658	KIF20A	0.658	6.1e-10
ILMN_1665205	ZNF260	0.652	6.2e-10
ILMN_1651719	MBTPS1	0.576	6.24e-10
ILMN_1731237	CLSTN2	0.759	6.3e-10
ILMN_1726169	EDF1	0.615	6.38e-10
ILMN_2224657	KLRG2	0.68	6.39e-10
ILMN_1670870	ALCAM	0.834	6.51e-10
ILMN_1654421	MPHOSPH9	0.603	6.58e-10
ILMN_1742432	COBRA1	0.513	6.62e-10
ILMN_1774890	LAS1L	0.634	6.69e-10
ILMN_1774387	ZHX3	0.704	6.71e-10
ILMN_1796458	GABARAPL2	0.52	6.79e-10
ILMN_1735700	KLK8	0.618	6.86e-10
ILMN_1677032	DSP	0.742	7.1e-10
ILMN_1681135	SPATA2	0.646	7.14e-10
ILMN_2105960	KIF12	0.731	7.19e-10
ILMN_1766650	FOXA1	0.552	7.33e-10
ILMN_1671478	CKB	0.641	7.4e-10
ILMN_3298400	SVIL	0.653	7.47e-10
ILMN_1684690	HDAC11	0.643	7.49e-10
ILMN_1689552	FAM63A	0.696	7.51e-10
ILMN_1775822	PDGFB	0.616	7.57e-10
ILMN_3202673	RPS25	0.835	7.8e-10
ILMN_1697440	PRPF4	0.554	7.84e-10
ILMN_1658053	DYNLRB1	0.558	7.94e-10
ILMN_1738759	PIGT	0.616	7.94e-10
ILMN_2370091	NGFRAP1	0.659	8.08e-10
ILMN_2204754	TMX4	0.538	8.08e-10
ILMN_1676665	CUEDC1	0.969	8.17e-10
ILMN_1697561	FBXL16	0.66	8.44e-10
ILMN_2267787	HPS1	0.623	8.53e-10
ILMN_1782292	LAMP1	0.589	8.56e-10
ILMN_1731113	ZBTB43	0.884	8.91e-10
ILMN_2406557	ALDH4A1	0.729	8.96e-10
ILMN_2209163	CHD6	0.666	9.06e-10
ILMN_1747227	ADORA1	0.639	9.15e-10
ILMN_3200414	ARPC3	0.574	9.45e-10
ILMN_1768282	SNX21	0.725	9.52e-10
ILMN_1769810	ARL6IP5	0.543	9.73e-10
ILMN_1782057	ATP8B2	0.682	9.77e-10
ILMN_2285996	KIAA0101	0.714	9.91e-10
ILMN_1805543	ADAMTS9	0.685	9.97e-10
ILMN_1698243	C1orf85	0.57	1e-09
ILMN_1787879	ARL2	0.554	1.01e-09
ILMN_1813955	SERTAD3	0.737	1.01e-09
ILMN_1806456	C14orf45	0.61	1.04e-09
ILMN_1703531	S1PR3	0.622	1.04e-09
ILMN_1685958	CDH26	0.611	1.05e-09
ILMN_1670948	TSR2	0.546	1.08e-09
ILMN_1752213	TMEM60	0.502	1.1e-09
ILMN_2197519	ZNF627	0.64	1.1e-09
ILMN_1747627	ABCA2	0.67	1.15e-09
ILMN_2255579	RAB37	0.663	1.17e-09
ILMN_2140389	TMEM185A	0.601	1.18e-09
ILMN_1778917	CDK7	0.545	1.19e-09
ILMN_1746819	C5	0.56	1.2e-09
ILMN_1804993	FAM178B	0.612	1.2e-09
ILMN_2377174	SYPL1	0.557	1.25e-09
ILMN_1722945	C6orf52	0.59	1.26e-09
ILMN_1796349	SMPDL3A	0.683	1.29e-09
ILMN_2200331	H2AFX	0.682	1.32e-09
ILMN_1747078	HYLS1	0.534	1.33e-09
ILMN_1708508	PPM1E	0.621	1.33e-09
ILMN_1670096	NRBP1	0.557	1.35e-09
ILMN_1654606	ZDHHC22	0.558	1.35e-09
ILMN_2336094	ODZ3	0.681	1.37e-09
ILMN_2344373	MVP	0.613	1.38e-09
ILMN_1767256	MBTPS1	0.65	1.39e-09
ILMN_1681777	SHROOM2	0.655	1.41e-09
ILMN_2352590	ZNF33A	0.618	1.41e-09
ILMN_1753627	DOLK	0.531	1.43e-09
ILMN_2371700	HAUS7	0.576	1.43e-09
ILMN_2343048	ABCB9	0.647	1.44e-09
ILMN_1781764	HNRNPH2	0.692	1.44e-09
ILMN_1812995	CTSL1	0.606	1.45e-09
ILMN_2106107	FAM127C	0.657	1.45e-09
ILMN_1737360	TSPY26P	0.662	1.47e-09
ILMN_2366177	IFT122	0.561	1.48e-09
ILMN_1806387	KRT18	0.765	1.51e-09
ILMN_1740160	PLCG1	0.616	1.51e-09
ILMN_2175912	ITGB2	0.547	1.62e-09
ILMN_1710752	NAPRT1	0.657	1.66e-09
ILMN_1778347	NUDT2	0.514	1.66e-09
ILMN_2413278	RPL13	0.581	1.66e-09
ILMN_1732516	KNTC1	0.518	1.71e-09
ILMN_1720996	SLC12A2	0.694	1.72e-09
ILMN_3243156	AHNAK2	0.745	1.75e-09
ILMN_2140510	KLHL13	0.605	1.75e-09
ILMN_1797793	BLVRB	0.736	1.76e-09
ILMN_1776723	PHF11	0.527	1.78e-09
ILMN_2334765	ARMCX3	0.605	1.83e-09
ILMN_3289730	NA	0.632	1.83e-09
ILMN_1679880	THOC6	0.564	1.87e-09
ILMN_2179717	FAM189A2	0.593	1.88e-09
ILMN_1679767	FLJ45983	0.633	1.88e-09
ILMN_3215759	HAUS1	0.645	1.89e-09
ILMN_1749212	TMEM189	0.691	1.89e-09
ILMN_2377019	CORO1B	0.597	1.91e-09
ILMN_1801313	SIAH2	0.652	1.91e-09
ILMN_1662846	GPR160	0.629	1.92e-09
ILMN_3256801	ATP1A1OS	0.574	1.94e-09
ILMN_2068435	ZNF700	0.571	1.94e-09
ILMN_3247286	KRT8	0.616	1.95e-09
ILMN_1795285	PHF15	0.559	1.95e-09
ILMN_1699496	PHF21A	0.561	1.96e-09
ILMN_1700549	ERLIN2	0.543	1.98e-09
ILMN_1718807	SMC3	0.647	2.01e-09
ILMN_1663486	TLK2	0.567	2.02e-09
ILMN_2410965	MRI1	0.519	2.03e-09
ILMN_2349061	IRF7	0.715	2.04e-09
ILMN_1679134	NSMCE4A	0.488	2.06e-09
ILMN_2351611	UBQLN1	0.578	2.07e-09
ILMN_3301749	SPNS2	0.625	2.12e-09
ILMN_1775235	AFF3	0.74	2.13e-09
ILMN_2272708	SLX1B	0.683	2.15e-09
ILMN_1760338	SUMO2	0.567	2.15e-09
ILMN_1700690	VAT1	0.597	2.19e-09
ILMN_1654396	ITGB2	0.577	2.2e-09
ILMN_1707077	SORT1	0.604	2.27e-09
ILMN_1765796	ENO2	0.621	2.3e-09
ILMN_2361643	RRAGB	0.571	2.42e-09
ILMN_1810864	PMP22	0.617	2.43e-09
ILMN_1711311	PODXL	0.639	2.51e-09
ILMN_1755123	GBA	0.601	2.57e-09
ILMN_1747775	STX2	0.573	2.58e-09
ILMN_1690268	HNRNPUL1	0.576	2.6e-09
ILMN_3282503	CBX3	0.568	2.63e-09
ILMN_1793017	DGKQ	0.56	2.63e-09
ILMN_1665781	SUMO2	0.532	2.63e-09
ILMN_1815086	NINJ1	0.613	2.69e-09
ILMN_1768816	TMPO	0.662	2.69e-09
ILMN_3195198	KRT17	0.616	2.71e-09
ILMN_1794190	CCPG1	0.67	2.72e-09
ILMN_1698213	RBM3	0.683	2.73e-09
ILMN_2399877	COG5	0.623	2.79e-09
ILMN_1741176	CHMP2B	0.52	2.83e-09
ILMN_1880983	LOC100509498	0.652	2.83e-09
ILMN_2152581	STK38	0.477	2.93e-09
ILMN_1747546	TSPAN1	0.551	2.93e-09
ILMN_1803024	UPK3B	0.646	2.94e-09
ILMN_1677829	SLC9A6	0.539	2.97e-09
ILMN_1755721	ANXA9	0.562	3.06e-09
ILMN_1762407	CABLES2	0.605	3.07e-09
ILMN_2319326	ADARB1	0.553	3.08e-09
ILMN_1671843	PSRC1	0.557	3.08e-09
ILMN_2385161	CUL4B	0.528	3.1e-09
ILMN_1776052	HMGN2	0.533	3.11e-09
ILMN_1653319	MC1R	0.639	3.11e-09
ILMN_1771538	PSCA	0.648	3.12e-09
ILMN_1751692	ZNF17	0.538	3.12e-09
ILMN_2118229	NAPEPLD	0.625	3.14e-09
ILMN_1784299	C19orf43	0.742	3.18e-09
ILMN_1684197	GPKOW	0.752	3.35e-09
ILMN_1781791	PRRG1	0.573	3.35e-09
ILMN_1809783	FAM25A	0.641	3.36e-09
ILMN_2052863	RNF5P1	0.59	3.36e-09
ILMN_2126706	LMNB1	0.556	3.39e-09
ILMN_1696099	ALDH4A1	0.548	3.5e-09
ILMN_1747911	CDK1	0.598	3.56e-09
ILMN_1702231	C1orf54	0.504	3.6e-09
ILMN_1825249	NA	0.57	3.6e-09
ILMN_1687867	KRT8	0.591	3.61e-09
ILMN_1812777	MRPL35	0.496	3.64e-09
ILMN_1808824	NEBL	0.597	3.7e-09
ILMN_1791306	C9orf103	0.603	3.72e-09
ILMN_2043816	ARPC5L	0.548	3.77e-09
ILMN_1687037	IFT140	0.751	3.77e-09
ILMN_1735788	TRIOBP	0.564	3.79e-09
ILMN_3201445	RPL7A	0.517	3.93e-09
ILMN_1791375	AIMP2	0.567	3.95e-09
ILMN_1688629	ZNF274	0.537	3.95e-09
ILMN_1803564	YIPF1	0.573	3.97e-09
ILMN_1765860	DOCK11	0.61	3.98e-09
ILMN_1775753	FBXW2	0.546	4e-09
ILMN_1687858	CALM2	0.562	4.08e-09
ILMN_1700896	SAP30	0.676	4.1e-09
ILMN_1729318	TOR1AIP1	0.597	4.12e-09
ILMN_1701855	PPP1CC	0.52	4.14e-09
ILMN_2401769	PHF14	0.5	4.22e-09
ILMN_1725642	SUMO3	0.484	4.22e-09
ILMN_1697317	DYNLRB2	0.576	4.24e-09
ILMN_1697189	PNCK	0.576	4.3e-09
ILMN_1738075	CMIP	0.705	4.42e-09
ILMN_2176251	C20orf72	0.501	4.46e-09
ILMN_1687279	DHPS	0.574	4.49e-09
ILMN_3280842	KRT8	0.655	4.5e-09
ILMN_1804396	IRF2BPL	0.562	4.59e-09
ILMN_1748904	WTAP	0.712	4.64e-09
ILMN_2160005	NUMA1	0.561	4.66e-09
ILMN_1724897	C14orf93	0.549	4.71e-09
ILMN_1723895	GTF3C5	0.564	4.71e-09
ILMN_1683044	PPP1R2	0.539	4.77e-09
ILMN_2395728	HNRNPUL1	0.651	5.01e-09
ILMN_1717248	C9orf66	0.615	5.02e-09
ILMN_3285198	SET	0.529	5.04e-09
ILMN_1679587	HNRNPH2	0.875	5.09e-09
ILMN_1767113	AOX1	0.6	5.12e-09
ILMN_1775744	MRPS16	0.528	5.12e-09
ILMN_2377496	ERCC1	0.543	5.13e-09
ILMN_1788223	RSPH3	0.544	5.14e-09
ILMN_1766658	PKMYT1	0.72	5.21e-09
ILMN_1732537	HEATR2	0.52	5.22e-09
ILMN_1679401	TRPM4	0.767	5.25e-09
ILMN_1787843	HSDL2	0.559	5.26e-09
ILMN_2187718	COX17	0.463	5.3e-09
ILMN_1677098	YPEL2	0.51	5.35e-09
ILMN_1713088	MSI2	0.534	5.42e-09
ILMN_2344850	VPS26A	0.512	5.42e-09
ILMN_2052163	YIPF1	0.583	5.55e-09
ILMN_1793616	RNF38	0.487	5.58e-09
ILMN_1778764	BUB3	0.595	5.6e-09
ILMN_1729281	SPHK2	0.605	5.7e-09
ILMN_1738955	ANAPC16	0.595	5.73e-09
ILMN_1667330	LOC100507739	0.498	5.78e-09
ILMN_3234884	KIF22	0.553	5.89e-09
ILMN_3293694	LOC100653193	0.603	5.93e-09
ILMN_2246894	EDF1	0.574	5.95e-09
ILMN_1764654	NA	0.593	6.07e-09
ILMN_1720322	PTS	0.542	6.22e-09
ILMN_1702858	ADHFE1	0.578	6.25e-09
ILMN_1794539	KIF11	0.625	6.37e-09
ILMN_3241441	MEGF6	0.63	6.38e-09
ILMN_1724194	NPEPL1	0.616	6.48e-09
ILMN_2389528	MTL5	0.496	6.55e-09
ILMN_1719661	SEPX1	0.536	6.65e-09
ILMN_1715555	DBP	0.606	6.7e-09
ILMN_2124187	TSC22D2	0.634	6.76e-09
ILMN_2066756	NCAPG2	0.537	6.88e-09
ILMN_1774427	CALCOCO1	0.598	6.92e-09
ILMN_1757627	ZMYND19	0.485	6.92e-09
ILMN_1743747	RUSC1	0.537	7.2e-09
ILMN_1812557	CDK5RAP3	0.623	7.26e-09
ILMN_1715189	LHX6	0.583	7.26e-09
ILMN_1658301	FAM83E	0.673	7.43e-09
ILMN_1783231	PLEKHB1	0.508	7.57e-09
ILMN_2210837	CDC26	0.491	7.72e-09
ILMN_2374692	WAC	0.475	7.78e-09
ILMN_1854833	NA	0.583	7.88e-09
ILMN_3307926	ADRBK1	0.645	7.9e-09
ILMN_1798177	CHURC1	0.488	7.9e-09
ILMN_1881081	NA	0.478	7.9e-09
ILMN_1810782	SH3KBP1	0.59	7.92e-09
ILMN_1697420	TINF2	0.582	7.93e-09
ILMN_2117987	TFDP1	0.534	8.03e-09
ILMN_1689908	ANKRD13A	0.531	8.15e-09
ILMN_1758806	C21orf2	0.507	8.2e-09
ILMN_1768505	IL13RA1	0.521	8.26e-09
ILMN_1699574	NRP1	0.582	8.27e-09
ILMN_2399310	MLLT10	0.514	8.37e-09
ILMN_1814650	TRAPPC4	0.481	8.39e-09
ILMN_2255382	PVRL2	0.577	8.45e-09
ILMN_1668228	RPL18	0.543	8.45e-09
ILMN_1708328	RAB11FIP3	0.667	8.58e-09
ILMN_1798817	SDR42E1	0.648	8.77e-09
ILMN_1795639	MGMT	0.597	8.82e-09
ILMN_1655163	STK24	0.47	8.91e-09
ILMN_1659312	PMP22	0.666	8.97e-09
ILMN_1720526	CENPN	0.693	9.05e-09
ILMN_1660723	RDH13	0.571	9.12e-09
ILMN_1782045	FKBP4	0.582	9.14e-09
ILMN_1705991	GUSBP3	0.484	9.14e-09
ILMN_1791447	CXCL12	0.503	9.2e-09
ILMN_1779076	HINT3	0.563	9.33e-09
ILMN_1674069	TOMM7	0.475	9.6e-09
ILMN_3203444	CERCAM	0.504	9.63e-09
ILMN_1761782	RAMP3	0.551	9.78e-09
ILMN_1732781	SPANXD	0.584	9.83e-09
ILMN_1754501	C2orf74	0.506	9.91e-09
ILMN_1711888	COBL	0.52	9.91e-09
ILMN_2344216	STX2	0.63	1.03e-08
ILMN_1750100	TUBB8	0.687	1.03e-08
ILMN_1695414	ASF1B	0.712	1.04e-08
ILMN_1758623	HIST1H2BD	0.497	1.04e-08
ILMN_1722738	ROGDI	0.581	1.05e-08
ILMN_2163306	FAM120A	0.583	1.08e-08
ILMN_2135798	NR2C2AP	0.561	1.1e-08
ILMN_2367165	ABTB1	0.599	1.11e-08
ILMN_1789567	MAGED2	0.584	1.11e-08
ILMN_2143261	CXorf40B	0.554	1.16e-08
ILMN_1747598	PPP1R11	0.516	1.16e-08
ILMN_1677292	C5orf30	0.46	1.17e-08
ILMN_1786039	RNF34	0.481	1.17e-08
ILMN_1670970	PPP3CA	0.568	1.18e-08
ILMN_1718336	C7orf50	0.459	1.19e-08
ILMN_1786105	PCBD1	0.506	1.19e-08
ILMN_1693789	ALPP	0.766	1.21e-08
ILMN_1795838	C4orf19	0.578	1.21e-08
ILMN_1780236	PMM1	0.485	1.22e-08
ILMN_1745329	PRR14	0.608	1.23e-08
ILMN_2364357	RPS6KB2	0.54	1.24e-08
ILMN_1661875	ANK3	0.608	1.25e-08
ILMN_3178307	KRT18	0.706	1.26e-08
ILMN_1700955	TCTEX1D2	0.511	1.26e-08
ILMN_1727880	CDSN	0.716	1.27e-08
ILMN_1800634	NME4	0.484	1.32e-08
ILMN_1714709	OLFM1	0.537	1.32e-08
ILMN_2066088	C1orf64	0.612	1.33e-08
ILMN_1751016	LONRF2	0.561	1.33e-08
ILMN_1728360	MED29	0.594	1.33e-08
ILMN_1673673	PBK	0.546	1.36e-08
ILMN_1836550	NA	0.595	1.37e-08
ILMN_2266948	SLC38A1	0.622	1.38e-08
ILMN_1776347	TCP1	0.699	1.4e-08
ILMN_1788931	DOCK8	0.561	1.42e-08
ILMN_1668960	MID1IP1	0.549	1.42e-08
ILMN_1711596	PQBP1	0.603	1.43e-08
ILMN_1670456	RBM42	0.493	1.43e-08
ILMN_2374036	CTSL1	0.574	1.44e-08
ILMN_2319910	DGKA	0.576	1.45e-08
ILMN_1718977	GADD45B	0.497	1.45e-08
ILMN_1732060	ARHGAP1	0.501	1.47e-08
ILMN_1705093	ORC5	0.498	1.47e-08
ILMN_1725079	TSPAN31	0.511	1.47e-08
ILMN_2230672	MRPL18	0.541	1.5e-08
ILMN_1776102	PSMD10	0.58	1.53e-08
ILMN_2324157	UBA3	0.599	1.55e-08
ILMN_1750181	TESC	0.55	1.56e-08
ILMN_1721868	KPNA2	0.742	1.57e-08
ILMN_3182171	FGGY	0.682	1.58e-08
ILMN_1769412	RAPGEF1	0.576	1.58e-08
ILMN_1672605	C7orf41	0.605	1.63e-08
ILMN_1804834	C6orf130	0.541	1.65e-08
ILMN_1690523	LRRC20	0.531	1.65e-08
ILMN_2383435	PSMD10	0.557	1.66e-08
ILMN_2096405	WDR37	0.536	1.66e-08
ILMN_1793118	TAX1BP1	0.453	1.67e-08
ILMN_1691567	GNPDA2	0.53	1.69e-08
ILMN_2127605	LRP3	0.545	1.71e-08
ILMN_1678781	ARHGAP33	0.548	1.73e-08
ILMN_1768870	CAPZA2	0.453	1.73e-08
ILMN_2318568	HCFC1R1	0.572	1.73e-08
ILMN_2397750	IVNS1ABP	0.558	1.74e-08
ILMN_1797684	PDCD2	0.487	1.74e-08
ILMN_1741970	JUP	0.601	1.78e-08
ILMN_1699521	ANKRD36B	0.603	1.81e-08
ILMN_1719870	FAM72D	0.589	1.83e-08
ILMN_2104830	ACP2	0.692	1.85e-08
ILMN_2073012	TMEM203	0.459	1.87e-08
ILMN_2362549	ZWINT	0.637	1.88e-08
ILMN_1803219	TMC4	0.559	1.89e-08
ILMN_1760027	WAS	0.569	1.9e-08
ILMN_1772686	FGD3	0.732	1.91e-08
ILMN_1705241	TDRD7	0.539	1.91e-08
ILMN_2053415	LDLR	0.615	1.97e-08
ILMN_2058141	HMGN2	0.49	2e-08
ILMN_2189406	C15orf38	0.515	2.01e-08
ILMN_1694875	APPBP2	0.535	2.03e-08
ILMN_2055165	MRFAP1	0.469	2.05e-08
ILMN_3195497	LOC100133190	0.505	2.06e-08
ILMN_3251506	ZNF69	0.515	2.15e-08
ILMN_2286400	CAPS	0.57	2.19e-08
ILMN_1724306	CACNG1	0.498	2.2e-08
ILMN_1785113	MUT	0.535	2.23e-08
ILMN_1735275	WDSUB1	0.548	2.24e-08
ILMN_2233454	SPTLC3	0.498	2.26e-08
ILMN_1797698	RBM12	0.527	2.28e-08
ILMN_3239343	NA	0.651	2.3e-08
ILMN_1759419	ILVBL	0.474	2.31e-08
ILMN_2382121	OCRL	0.495	2.34e-08
ILMN_1780769	TUBB2C	0.58	2.34e-08
ILMN_1689327	HMGN2	0.472	2.36e-08
ILMN_1759436	NOSIP	0.483	2.39e-08
ILMN_1808501	SH3KBP1	0.559	2.39e-08
ILMN_1686097	TOP2A	0.564	2.42e-08
ILMN_1668125	MYRIP	0.576	2.46e-08
ILMN_2384807	LRRCC1	0.58	2.47e-08
ILMN_1874323	NA	0.547	2.5e-08
ILMN_3307863	TAOK3	0.557	2.5e-08
ILMN_1740429	FTL	0.531	2.53e-08
ILMN_1761260	COBLL1	0.531	2.54e-08
ILMN_1732609	KIAA1539	0.591	2.57e-08
ILMN_1771987	SLC44A2	0.512	2.61e-08
ILMN_2415529	CDK5RAP2	0.599	2.62e-08
ILMN_1652693	SHH	0.671	2.64e-08
ILMN_2364088	GEMIN8	0.51	2.66e-08
ILMN_2415776	WWOX	0.613	2.66e-08
ILMN_1695420	CLTA	0.49	2.68e-08
ILMN_1673409	MGC16121	0.61	2.68e-08
ILMN_1753440	DCAF16	0.543	2.74e-08
ILMN_1697665	CBX3	0.512	2.76e-08
ILMN_1722670	LYNX1	0.501	2.82e-08
ILMN_1798728	C19orf2	0.44	2.84e-08
ILMN_1651237	CDT1	0.596	2.93e-08
ILMN_3191922	KRT8P41	0.681	2.98e-08
ILMN_1712687	PAK2	0.56	2.98e-08
ILMN_1699206	FHDC1	0.549	2.99e-08
ILMN_1801226	DOCK6	0.534	3e-08
ILMN_1697827	ATP2A3	0.548	3.05e-08
ILMN_1688034	COIL	0.45	3.09e-08
ILMN_1662128	ISY1	0.596	3.11e-08
ILMN_1669696	ZNF792	0.523	3.14e-08
ILMN_3285785	PEBP1	0.502	3.17e-08
ILMN_1665107	ITGB1BP1	0.551	3.19e-08
ILMN_2338268	ABHD11	0.527	3.3e-08
ILMN_1713249	PHF19	0.552	3.3e-08
ILMN_1791531	FA2H	0.489	3.32e-08
ILMN_1655913	NUCB2	0.78	3.33e-08
ILMN_1793543	C1orf51	0.49	3.34e-08
ILMN_1654118	BCL2L1	0.492	3.36e-08
ILMN_2118663	ERV3-1	0.584	3.37e-08
ILMN_2404085	CLIP1	0.508	3.44e-08
ILMN_2123871	TMEM18	0.635	3.44e-08
ILMN_1752728	FUCA1	0.493	3.48e-08
ILMN_1685547	ZXDB	0.582	3.54e-08
ILMN_2383489	CDK5RAP3	0.629	3.6e-08
ILMN_1729749	HERC5	0.63	3.64e-08
ILMN_1685580	CBLB	0.52	3.74e-08
ILMN_1676891	CDK19	0.547	3.74e-08
ILMN_1896406	ZXDA	0.524	3.84e-08
ILMN_1697962	NSMCE1	0.502	3.85e-08
ILMN_1811515	DLG3	0.551	3.87e-08
ILMN_1671971	KRT8	0.485	3.87e-08
ILMN_2157240	MNS1	0.488	3.9e-08
ILMN_2373728	ASB9	0.52	3.93e-08
ILMN_1805132	PCDH19	0.474	3.95e-08
ILMN_2081398	KIF3B	0.578	3.98e-08
ILMN_1669352	LY6G6C	0.581	4.16e-08
ILMN_1812297	CYP26B1	0.61	4.17e-08
ILMN_1655206	ZBTB34	0.511	4.18e-08
ILMN_3226244	NA	0.662	4.19e-08
ILMN_1660793	PAQR4	0.56	4.2e-08
ILMN_1795247	ARID2	0.533	4.21e-08
ILMN_1711383	STK4	0.468	4.25e-08
ILMN_1748831	PPP1R13B	0.593	4.32e-08
ILMN_1807540	MICU1	0.481	4.35e-08
ILMN_1685631	MAU2	0.482	4.36e-08
ILMN_1758906	GNA13	0.564	4.4e-08
ILMN_1685097	ASCC1	0.446	4.41e-08
ILMN_2334350	BTBD3	0.483	4.43e-08
ILMN_2299795	CPM	0.584	4.46e-08
ILMN_1664030	RAB1B	0.468	4.47e-08
ILMN_1802669	PPP3CB	0.441	4.48e-08
ILMN_1728934	PRC1	0.508	4.5e-08
ILMN_1668179	HNRNPF	0.672	4.59e-08
ILMN_1723486	HK2	0.531	4.62e-08
ILMN_1699728	BTD	0.509	4.67e-08
ILMN_2214910	EPHB4	0.537	4.68e-08
ILMN_1742400	CEP350	0.537	4.72e-08
ILMN_2082893	NA	0.625	4.76e-08
ILMN_3240360	HAR1B	0.575	4.83e-08
ILMN_1753584	KRT8	0.457	4.85e-08
ILMN_1674285	HTATSF1P2	0.528	4.86e-08
ILMN_1680955	AURKA	0.518	4.91e-08
ILMN_1735367	HSD17B11	0.507	4.96e-08
ILMN_1680274	NA	0.517	5.05e-08
ILMN_2167922	TRMT5	0.515	5.06e-08
ILMN_1738767	PLP2	0.516	5.09e-08
ILMN_2078697	ALPK1	0.611	5.14e-08
ILMN_1801077	PLIN2	0.531	5.14e-08
ILMN_1723632	PIGC	0.47	5.23e-08
ILMN_3293676	NA	0.51	5.25e-08
ILMN_2326591	ANXA6	0.481	5.26e-08
ILMN_2336130	SULT1A4	0.536	5.28e-08
ILMN_1654370	TESK2	0.638	5.32e-08
ILMN_2350574	MYADM	0.612	5.34e-08
ILMN_1700159	NIPSNAP3A	0.554	5.46e-08
ILMN_1786388	RNF113A	0.468	5.48e-08
ILMN_1717781	VPS11	0.509	5.51e-08
ILMN_1669508	PAF1	0.448	5.57e-08
ILMN_2184789	HSCB	0.566	5.64e-08
ILMN_1802628	PPAPDC2	0.505	5.66e-08
ILMN_2151488	RMI1	0.473	5.69e-08
ILMN_1763467	LY6G5C	0.499	5.78e-08
ILMN_2160929	FEN1	0.527	5.79e-08
ILMN_1719622	RABEP1	0.486	5.82e-08
ILMN_1791067	TESK1	0.57	5.83e-08
ILMN_1814120	PECR	0.525	5.85e-08
ILMN_1734827	MKI67	0.534	5.98e-08
ILMN_1756999	RBL2	0.47	6.07e-08
ILMN_1729234	TPP1	0.529	6.07e-08
ILMN_1693471	KLHL35	0.56	6.19e-08
ILMN_2211065	TMEM91	0.587	6.25e-08
ILMN_1683470	TMEM139	0.637	6.38e-08
ILMN_2225718	CENPE	0.466	6.39e-08
ILMN_1672717	C10orf57	0.49	6.47e-08
ILMN_1777721	MAPRE1	0.486	6.66e-08
ILMN_1844692	FOXO3	0.547	6.68e-08
ILMN_2087060	TOMM7	0.509	6.73e-08
ILMN_1762281	DCTN3	0.447	6.82e-08
ILMN_1767848	PCMTD2	0.477	6.86e-08
ILMN_1716195	HIST1H2BG	0.455	6.88e-08
ILMN_1700967	MB21D2	0.453	7e-08
ILMN_2190084	VAMP8	0.571	7.04e-08
ILMN_1685574	TSC22D2	0.514	7.25e-08
ILMN_1739032	TMEM70	0.499	7.27e-08
ILMN_1746368	SELT	0.509	7.28e-08
ILMN_3241118	RPL7A	0.52	7.36e-08
ILMN_3242586	RHOU	0.493	7.44e-08
ILMN_2224486	C3orf14	0.482	7.54e-08
ILMN_1716547	NAGK	0.467	7.63e-08
ILMN_1733311	PIGB	0.477	7.64e-08
ILMN_3242211	TMEM187	0.442	7.69e-08
ILMN_1736441	PDXP	0.489	7.73e-08
ILMN_2390609	ANK3	0.583	7.88e-08
ILMN_1718063	LIPA	0.521	7.95e-08
ILMN_1731568	RAB3D	0.501	7.99e-08
ILMN_1670218	EXOSC6	0.503	8.06e-08
ILMN_1663042	SDC4	0.471	8.06e-08
ILMN_1732577	TMEM216	0.495	8.06e-08
ILMN_1737005	SMG9	0.448	8.17e-08
ILMN_1795666	SNX24	0.522	8.31e-08
ILMN_1653438	PHF14	0.579	8.32e-08
ILMN_1722642	REEP3	0.475	8.32e-08
ILMN_1739946	VKORC1	0.425	8.37e-08
ILMN_1684628	ZFP90	0.497	8.47e-08
ILMN_1805765	CMYA5	0.546	8.49e-08
ILMN_1669599	DENND4C	0.546	8.49e-08
ILMN_2370825	ATM	0.511	8.51e-08
ILMN_2372915	P2RY2	0.627	8.62e-08
ILMN_1810334	COMMD7	0.421	8.65e-08
ILMN_1725241	GSTK1	0.467	8.66e-08
ILMN_1707236	HCCS	0.572	8.67e-08
ILMN_1769911	SLC38A1	0.696	8.71e-08
ILMN_1789364	ZNF789	0.498	8.87e-08
ILMN_1662741	LPAR2	0.492	8.95e-08
ILMN_1652185	IL4R	0.504	8.97e-08
ILMN_2351638	BEX4	0.539	9.07e-08
ILMN_1704084	CMAHP	0.642	9.09e-08
ILMN_1787509	PRIC285	0.65	9.1e-08
ILMN_1756093	TCEAL4	0.535	9.33e-08
ILMN_1675472	LOC647979	0.6	9.41e-08
ILMN_1726288	TMEM106B	0.568	9.45e-08
ILMN_1696375	TTC31	0.424	9.53e-08
ILMN_1777740	C8orf55	0.56	9.55e-08
ILMN_1805778	RBM12B	0.535	9.58e-08
ILMN_1717094	ZNF618	0.549	9.63e-08
ILMN_1753143	RHPN2	0.485	9.79e-08
ILMN_1664993	GIYD1	0.579	9.86e-08
ILMN_1813671	SLC25A1	0.45	9.89e-08
ILMN_1766200	CALHM2	0.493	9.91e-08
ILMN_1662161	TBC1D13	0.562	9.98e-08
ILMN_1738401	FOXC1	0.853	1.01e-07
ILMN_1730620	ARRB1	0.469	1.04e-07
ILMN_1701229	RBM12	0.528	1.04e-07
ILMN_1659095	RPL7A	0.446	1.04e-07
ILMN_3290385	RPL7A	0.539	1.04e-07
ILMN_1703015	ZRANB2	0.465	1.04e-07
ILMN_1748206	C20orf160	0.556	1.05e-07
ILMN_1747556	CDK9	0.459	1.06e-07
ILMN_1803773	MAG	0.496	1.06e-07
ILMN_2394305	PDGFB	0.466	1.06e-07
ILMN_3238058	LOC151162	0.467	1.07e-07
ILMN_1774087	CCL28	0.503	1.08e-07
ILMN_3303673	LOC729852	0.56	1.08e-07
ILMN_1773313	ATP5MD	0.467	1.09e-07
ILMN_1720926	PSMD5	0.451	1.09e-07
ILMN_2175131	TMEM14C	0.438	1.12e-07
ILMN_2350634	EFEMP1	0.495	1.13e-07
ILMN_2227385	SLC16A14	0.641	1.15e-07
ILMN_1728218	RBPMS	0.515	1.16e-07
ILMN_1667086	AP3M1	0.49	1.17e-07
ILMN_1758731	CYP2J2	0.453	1.17e-07
ILMN_1693250	ACBD5	0.526	1.18e-07
ILMN_1782730	ZNF473	0.466	1.18e-07
ILMN_1807662	IGF2R	0.562	1.19e-07
ILMN_1697544	SLC25A29	0.582	1.19e-07
ILMN_1678612	ANXA6	0.523	1.2e-07
ILMN_1667551	GUSBL1	0.507	1.2e-07
ILMN_1716384	ATL2	0.456	1.21e-07
ILMN_2310909	ATP2A3	0.443	1.21e-07
ILMN_2131523	SACS	0.476	1.23e-07
ILMN_2350801	SLC25A29	0.513	1.24e-07
ILMN_1695157	CA4	0.537	1.28e-07
ILMN_1736481	SECISBP2	0.483	1.31e-07
ILMN_2051381	ALDH16A1	0.497	1.32e-07
ILMN_1789233	VPS37C	0.471	1.33e-07
ILMN_1742779	CENPL	0.533	1.34e-07
ILMN_1664025	PXMP4	0.476	1.34e-07
ILMN_1671583	MKRN1	0.458	1.36e-07
ILMN_1670638	PITPNC1	0.444	1.37e-07
ILMN_2142979	PTBP2	0.462	1.39e-07
ILMN_2408039	EEF1D	0.418	1.4e-07
ILMN_1849013	IL6ST	0.451	1.4e-07
ILMN_1689111	CXCL12	0.514	1.42e-07
ILMN_3178258	NA	0.49	1.43e-07
ILMN_1752406	NA	0.552	1.45e-07
ILMN_1733927	TCEB2	0.442	1.46e-07
ILMN_1744211	PLA2G4F	0.418	1.48e-07
ILMN_1803995	TM7SF3	0.522	1.48e-07
ILMN_2154671	COX6B1	0.418	1.5e-07
ILMN_1815445	IDS	0.451	1.51e-07
ILMN_1808071	KIF14	0.541	1.51e-07
ILMN_2349459	BIRC5	0.508	1.52e-07
ILMN_1691526	MAPKAP1	0.488	1.54e-07
ILMN_1657857	TMEM14C	0.449	1.56e-07
ILMN_2052598	ARMC10	0.449	1.57e-07
ILMN_1772731	HAGH	0.425	1.57e-07
ILMN_1755727	KDM5B	0.455	1.57e-07
ILMN_1792689	HIST1H2AC	0.538	1.58e-07
ILMN_2070355	SDHAF1	0.503	1.59e-07
ILMN_1680675	MRRF	0.477	1.6e-07
ILMN_1738589	MGLL	0.471	1.63e-07
ILMN_1672503	DPYSL2	0.51	1.64e-07
ILMN_1769547	DIO1	0.596	1.69e-07
ILMN_1886769	NA	0.478	1.69e-07
ILMN_1758545	DNAJB12	0.476	1.7e-07
ILMN_1787718	SLC27A1	0.489	1.71e-07
ILMN_1737964	HIATL1	0.474	1.72e-07
ILMN_1738632	PRKAR1A	0.457	1.74e-07
ILMN_1760180	MID2	0.473	1.77e-07
ILMN_1808789	MYO5C	0.455	1.78e-07
ILMN_1817113	NA	0.561	1.78e-07
ILMN_1799744	GALC	0.463	1.79e-07
ILMN_1705515	UPF3A	0.539	1.79e-07
ILMN_1791006	AHI1	0.492	1.81e-07
ILMN_1722533	KATNAL1	0.468	1.82e-07
ILMN_2369924	NDUFB6	0.452	1.85e-07
ILMN_1701347	CCL28	0.492	1.87e-07
ILMN_1798006	ANKRD35	0.507	1.89e-07
ILMN_1695687	SALL4	0.511	1.95e-07
ILMN_2182335	ARID2	0.569	1.96e-07
ILMN_1716678	NPC2	0.48	2.02e-07
ILMN_2347044	SLC25A14	0.432	2.02e-07
ILMN_1654064	EPB41L5	0.559	2.05e-07
ILMN_1781906	RBM17	0.435	2.05e-07
ILMN_1804629	TPK1	0.458	2.05e-07
ILMN_1724295	RPL36A	0.728	2.06e-07
ILMN_3247728	RNF115	0.495	2.08e-07
ILMN_1868866	NA	0.466	2.1e-07
ILMN_2199313	NPDC1	0.531	2.11e-07
ILMN_1791545	KRT23	0.567	2.13e-07
ILMN_3283470	RPL10	0.518	2.15e-07
ILMN_1766539	TAGLN2	0.521	2.16e-07
ILMN_2153485	NMNAT3	0.476	2.17e-07
ILMN_1812638	ATP5L	0.423	2.18e-07
ILMN_1748283	PIM2	0.443	2.23e-07
ILMN_1783709	RRAGA	0.398	2.23e-07
ILMN_1714850	ECD	0.45	2.33e-07
ILMN_1660519	C3orf70	0.544	2.34e-07
ILMN_1660806	CSRP2	0.599	2.35e-07
ILMN_2390821	THOC2	0.596	2.35e-07
ILMN_1661142	TMF1	0.482	2.37e-07
ILMN_2184049	COX7B	0.458	2.39e-07
ILMN_2397571	PIGC	0.399	2.41e-07
ILMN_1815734	FCHSD2	0.57	2.42e-07
ILMN_1773388	KIAA0226L	0.551	2.42e-07
ILMN_1738681	NUP62	0.482	2.43e-07
ILMN_1722648	SF3B4	0.444	2.46e-07
ILMN_1698733	CNIH2	0.549	2.55e-07
ILMN_1754234	ZMYND11	0.504	2.55e-07
ILMN_2172124	ZNF630	0.519	2.55e-07
ILMN_1665859	RAB27A	0.495	2.57e-07
ILMN_2261076	NEDD9	0.56	2.61e-07
ILMN_1702637	BEX1	0.472	2.62e-07
ILMN_2174127	DCBLD2	0.524	2.66e-07
ILMN_1693394	BCKDK	0.505	2.69e-07
ILMN_3251643	C1orf194	0.52	2.72e-07
ILMN_3284114	CAP1	0.469	2.74e-07
ILMN_1791728	SLC25A25	0.514	2.82e-07
ILMN_1754178	GDI2	0.458	2.83e-07
ILMN_1726352	THSD4	0.44	2.84e-07
ILMN_1742521	GRB2	0.469	2.85e-07
ILMN_2070044	PPM1K	0.633	2.9e-07
ILMN_1700024	UST	0.489	2.9e-07
ILMN_2217212	ZNF564	0.446	2.9e-07
ILMN_2415235	CSNK1E	0.457	2.92e-07
ILMN_1676278	ABCC2	0.441	2.93e-07
ILMN_2395969	PRDX3	0.476	2.95e-07
ILMN_2332795	ZNF16	0.48	2.96e-07
ILMN_1785268	CD58	0.51	2.97e-07
ILMN_1667050	PRPS1	0.5	2.98e-07
ILMN_1681703	FOXO3	0.638	3.04e-07
ILMN_2184966	ZHX2	0.462	3.07e-07
ILMN_1795317	SCAND1	0.454	3.09e-07
ILMN_1756696	USF2	0.594	3.11e-07
ILMN_2216838	DKFZP586I1420	0.447	3.14e-07
ILMN_1769319	CNBP	0.402	3.19e-07
ILMN_1768958	RASGRP1	0.535	3.22e-07
ILMN_1666552	ZNF75A	0.549	3.23e-07
ILMN_1685540	SHROOM3	0.409	3.25e-07
ILMN_2406892	C19orf2	0.393	3.26e-07
ILMN_1799860	PIGM	0.465	3.26e-07
ILMN_3273854	HNRNPA2B1	0.526	3.29e-07
ILMN_1765371	LUC7L	0.533	3.29e-07
ILMN_1814823	FTL	0.422	3.3e-07
ILMN_3232159	NA	0.48	3.35e-07
ILMN_1656934	REPS2	0.454	3.38e-07
ILMN_3278170	LOC441455	0.485	3.43e-07
ILMN_1886493	HNRNPA2B1	0.558	3.54e-07
ILMN_2118472	C10orf58	0.544	3.55e-07
ILMN_2310019	ZNF565	0.456	3.65e-07
ILMN_2069821	C4orf32	0.511	3.67e-07
ILMN_1655876	TMEM159	0.436	3.67e-07
ILMN_1690806	HACD2	0.488	3.69e-07
ILMN_1779071	FEZ1	0.502	3.72e-07
ILMN_1812856	ZSWIM1	0.404	3.75e-07
ILMN_1657361	CBX7	0.508	3.8e-07
ILMN_1697597	KIAA0494	0.416	3.82e-07
ILMN_1710758	RNF20	0.439	3.82e-07
ILMN_2115340	HIST1H4A	0.488	3.83e-07
ILMN_1769508	PIGX	0.515	3.85e-07
ILMN_1775703	TRAPPC6A	0.512	3.86e-07
ILMN_1799015	PXMP2	0.464	3.87e-07
ILMN_1687821	C16orf45	0.462	3.91e-07
ILMN_1657347	PODXL2	0.562	3.97e-07
ILMN_3236021	LOC400986	0.529	3.98e-07
ILMN_2066060	HLA-DRB6	0.534	4e-07
ILMN_1748116	GEMIN8	0.488	4.08e-07
ILMN_1676792	RPS11	0.45	4.09e-07
ILMN_1679640	FXR1	0.406	4.1e-07
ILMN_1810962	PTPRK	0.464	4.1e-07
ILMN_1682910	SLC35B3	0.482	4.14e-07
ILMN_1764596	MPST	0.469	4.16e-07
ILMN_1728710	ZNF816	0.427	4.2e-07
ILMN_1745887	FBXO21	0.432	4.23e-07
ILMN_1679460	PPFIBP1	0.607	4.31e-07
ILMN_2329927	ABCG1	0.47	4.33e-07
ILMN_1716862	PPM1B	0.429	4.34e-07
ILMN_1674941	ANO6	0.42	4.37e-07
ILMN_2396648	EXOSC1	0.412	4.38e-07
ILMN_3256478	LOC100129034	0.467	4.38e-07
ILMN_2407346	LDHD	0.482	4.4e-07
ILMN_1736234	CHTOP	0.434	4.56e-07
ILMN_1728512	YWHAH	0.403	4.57e-07
ILMN_2152429	C12orf76	0.459	4.59e-07
ILMN_2198185	TMEM187	0.431	4.63e-07
ILMN_1793770	DNAJB6	0.414	4.72e-07
ILMN_1758337	ZNF213	0.423	4.72e-07
ILMN_2116366	RPL12	0.382	4.73e-07
ILMN_2374770	TAX1BP1	0.487	4.75e-07
ILMN_1661717	TFDP1	0.418	4.76e-07
ILMN_2119224	KIFAP3	0.412	4.78e-07
ILMN_1712583	METRN	0.434	4.8e-07
ILMN_2044453	LPAR5	0.464	4.86e-07
ILMN_1664511	NDC80	0.497	4.88e-07
ILMN_1814247	TCFL5	0.438	4.9e-07
ILMN_2317555	SPIN2B	0.478	4.91e-07
ILMN_1694502	PRIM1	0.589	4.92e-07
ILMN_1703565	GLTSCR2	0.465	5.09e-07
ILMN_1859946	UHMK1	0.445	5.1e-07
ILMN_2336728	DLG3	0.508	5.11e-07
ILMN_1793966	BOLA1	0.47	5.12e-07
ILMN_2255310	RPS15A	0.422	5.12e-07
ILMN_1686454	TIFA	0.521	5.18e-07
ILMN_2170949	SNX10	0.499	5.32e-07
ILMN_1678531	N4BP3	0.456	5.4e-07
ILMN_1735930	KLF2	0.429	5.43e-07
ILMN_1812769	UBXN1	0.404	5.59e-07
ILMN_2341548	MYO5B	0.536	5.63e-07
ILMN_1811102	LRSAM1	0.499	5.65e-07
ILMN_1662950	EPS8L1	0.558	5.67e-07
ILMN_1813893	DDX43	0.463	5.73e-07
ILMN_1763147	NDUFB6	0.414	5.74e-07
ILMN_1754051	RMI1	0.527	5.74e-07
ILMN_1687824	SEPHS2	0.496	5.74e-07
ILMN_1808157	RUNDC3B	0.523	5.79e-07
ILMN_1666258	AMFR	0.408	5.84e-07
ILMN_2092756	TMEM109	0.433	5.84e-07
ILMN_2397795	SLAIN1	0.552	5.9e-07
ILMN_1796180	CRY2	0.474	6.01e-07
ILMN_1766851	TMEM126B	0.398	6.03e-07
ILMN_1752895	STX8	0.4	6.18e-07
ILMN_1725912	KLK12	0.517	6.27e-07
ILMN_1713129	TTF1	0.479	6.28e-07
ILMN_1756146	WDR45	0.496	6.28e-07
ILMN_2083469	IRS2	0.479	6.3e-07
ILMN_2323526	WAC	0.446	6.3e-07
ILMN_1752923	IFNAR1	0.51	6.31e-07
ILMN_1752631	CGGBP1	0.503	6.36e-07
ILMN_1694041	PDCL	0.525	6.4e-07
ILMN_1665357	EPS15	0.485	6.45e-07
ILMN_2364828	OGT	0.51	6.52e-07
ILMN_1701466	PEX16	0.47	6.62e-07
ILMN_2259119	PRMT2	0.463	6.7e-07
ILMN_1737535	TAF4	0.422	6.76e-07
ILMN_1768640	CRNKL1	0.447	6.84e-07
ILMN_1782543	EEF1D	0.43	6.86e-07
ILMN_1706531	ABCC5	0.486	7.02e-07
[truncated: 2,425 more rows]

## Sheet: MCF7vsTAMR_DownR
Downregulated genes in MCF7 cells in comparison to TAMRs
ID	Symbol	logFC	p.value
ILMN_2355831	FHL2	-4.02	2.15e-38
ILMN_1668411	FHL2	-3.959	2.42e-38
ILMN_2069286	CHRNA9	-3.933	7.26e-38
ILMN_1789196	TPM2	-4.206	1.04e-37
ILMN_1672094	DLX1	-3.041	6.06e-37
ILMN_1757604	TPM2	-4.125	1.39e-36
ILMN_1663401	LARP6	-3.129	2.83e-36
ILMN_1678323	AASS	-3.396	1.61e-35
ILMN_1769388	GJB2	-2.954	1.23e-34
ILMN_1725090	CTHRC1	-2.719	3.33e-34
ILMN_1699829	CTGF	-3.43	4.19e-34
ILMN_1704753	EPAS1	-3.644	1.49e-33
ILMN_2139761	LIMCH1	-3.1	1.69e-33
ILMN_2157219	AASS	-2.996	2.88e-33
ILMN_1728132	LDHB	-3.869	2.98e-33
ILMN_1810716	GFRA3	-2.876	5.4e-33
ILMN_1655595	SERPINE2	-3.069	9.57e-33
ILMN_1749636	DNAJC22	-2.659	1.35e-32
ILMN_1698766	PYCARD	-2.512	1.46e-32
ILMN_1758049	NFIA	-2.787	1.6e-32
ILMN_3234142	LOC728855	-2.566	1.97e-32
ILMN_1800276	RCN1	-2.371	2.61e-32
ILMN_2388445	DLX1	-2.336	3.19e-32
ILMN_1670899	FBN2	-2.9	1.14e-31
ILMN_1708934	ADM	-2.492	1.92e-31
ILMN_1752810	LARP6	-2.586	3.4e-31
ILMN_2188264	CYR61	-2.583	7.45e-31
ILMN_1706687	KLHL5	-2.078	1.66e-30
ILMN_3244646	NA	-2.683	1.7e-30
ILMN_1724686	CLDN1	-2.701	2.61e-30
ILMN_2309156	PMEPA1	-2.387	2.72e-30
ILMN_1808238	RBPMS2	-2.617	2.8e-30
ILMN_2322996	EYA2	-2.364	3.64e-30
ILMN_1654398	RGL1	-2.352	3.92e-30
ILMN_1734276	PMEPA1	-2.235	4.62e-30
ILMN_1660199	ACAA2	-2.241	7.25e-30
ILMN_1786353	CNGA1	-2.136	8.34e-30
ILMN_1710124	CMTM8	-2.361	1.01e-29
ILMN_1806651	PARP8	-2.416	1.25e-29
ILMN_1690621	GPR98	-2.147	1.63e-29
ILMN_1813270	ELF5	-2.151	3.78e-29
ILMN_1796642	NCF2	-2.103	6.87e-29
ILMN_1702447	IGF2BP2	-2.104	7.16e-29
ILMN_1724493	LYSMD2	-1.898	8.55e-29
ILMN_1723035	OLR1	-2.431	1.04e-28
ILMN_1798270	C11orf75	-2.258	1.27e-28
ILMN_3236653	NA	-2.673	1.8e-28
ILMN_1727271	WARS	-2.947	2.48e-28
ILMN_1696187	PYGL	-2.024	2.52e-28
ILMN_1680453	ITM2C	-2.028	4.32e-28
ILMN_2115125	CTGF	-2.64	4.39e-28
ILMN_2342437	KLHL5	-1.962	6.82e-28
ILMN_1762899	EGR1	-2.007	7.5e-28
ILMN_1807042	MARCKS	-1.745	2.53e-27
ILMN_1796925	CXADR	-2.049	3.52e-27
ILMN_2349658	TSPO	-1.786	3.8e-27
ILMN_1708130	EHF	-2.293	4.25e-27
ILMN_1737146	TRAM1	-2.008	4.52e-27
ILMN_1733538	RGS10	-1.672	4.75e-27
ILMN_3246273	NA	-2.63	6.59e-27
ILMN_1682139	RAI14	-2.064	9.57e-27
ILMN_1745079	TRIM2	-2.318	1.13e-26
ILMN_3245678	NA	-2.237	1.21e-26
ILMN_1681679	TSPO	-1.72	1.32e-26
ILMN_2041190	F2RL1	-2.069	1.52e-26
ILMN_1710906	RNF145	-2.255	1.76e-26
ILMN_1672148	AKR1B10	-1.808	1.85e-26
ILMN_1810836	PDE5A	-1.906	3.09e-26
ILMN_1741768	TMPRSS3	-1.881	3.11e-26
ILMN_1748591	ODC1	-1.999	4.23e-26
ILMN_1716264	ANKRD1	-1.876	5.29e-26
ILMN_1668559	RGS10	-1.826	5.79e-26
ILMN_1672389	CRYZ	-1.638	6.17e-26
ILMN_1746801	CGN	-1.764	6.57e-26
ILMN_1785265	PLS3	-1.725	7.51e-26
ILMN_1731374	CPE	-1.815	7.66e-26
ILMN_1708743	NT5DC2	-1.636	8.41e-26
ILMN_2337655	WARS	-2.524	9.82e-26
ILMN_1705231	SLCO2A1	-2.132	9.9e-26
ILMN_1680591	RTKN	-1.77	9.96e-26
ILMN_1790549	TSPAN3	-1.705	1.33e-25
ILMN_1695880	LOX	-2.08	1.71e-25
ILMN_1667893	TNS3	-2.231	1.77e-25
ILMN_1767068	SMAD6	-2.039	1.85e-25
ILMN_1800659	PGM1	-1.64	2.21e-25
ILMN_1794875	AGPAT9	-1.654	3.19e-25
ILMN_1759513	RND3	-1.665	5.73e-25
ILMN_1739222	ETV5	-1.855	9.82e-25
ILMN_1810953	NA	-2.016	1.02e-24
ILMN_2169439	ITGAV	-1.826	1.03e-24
ILMN_1671486	HOMER2	-1.531	1.04e-24
ILMN_1810560	NUPR1	-2.103	1.04e-24
ILMN_1800008	ACAT1	-1.514	1.1e-24
ILMN_1660635	LACTB2	-1.503	1.38e-24
ILMN_1749081	AUTS2	-1.833	1.58e-24
ILMN_1771599	PLOD2	-1.503	1.85e-24
ILMN_1768534	BHLHE40	-1.514	1.98e-24
ILMN_1750974	S100A9	-2.125	2.38e-24
ILMN_2087941	ENTPD3	-1.799	3.32e-24
ILMN_1669831	C6orf192	-1.667	4.25e-24
ILMN_2086105	SPRY4	-1.633	5.43e-24
ILMN_1843198	AK4	-1.61	6.39e-24
ILMN_1740169	TYRO3	-1.892	7.34e-24
ILMN_2143795	CYTOR	-1.869	8.65e-24
ILMN_1746465	FJX1	-1.589	1.14e-23
ILMN_1671766	F12	-1.538	1.44e-23
ILMN_1717056	TXNRD1	-1.716	1.67e-23
ILMN_1741331	MUDENG	-1.475	1.89e-23
ILMN_2407564	GPR98	-1.449	2.08e-23
ILMN_1793410	SNTB1	-1.857	2.73e-23
ILMN_1719660	SMPDL3B	-1.579	2.75e-23
ILMN_2297626	PEG10	-1.885	2.95e-23
ILMN_1673113	F2RL1	-1.601	2.98e-23
ILMN_1668194	LMTK3	-1.343	3.21e-23
ILMN_1680928	DNM3	-1.926	3.56e-23
ILMN_2052208	GADD45A	-1.484	3.81e-23
ILMN_2364272	MBNL2	-1.692	4.52e-23
ILMN_1770290	CNN2	-1.743	4.6e-23
ILMN_1748352	CTSL2	-1.484	4.9e-23
ILMN_1695290	FERMT2	-1.39	5.48e-23
ILMN_1751887	PREP	-1.484	5.57e-23
ILMN_1759676	HOXC13	-1.515	6.11e-23
ILMN_2404688	NUPR1	-2.059	7.89e-23
ILMN_2087692	CYBRD1	-1.848	7.94e-23
ILMN_2041788	PLS3	-1.69	8.72e-23
ILMN_1778319	DMKN	-1.525	1.04e-22
ILMN_1665761	BCL11B	-1.754	1.06e-22
ILMN_1720496	GUCY1A2	-1.782	1.09e-22
ILMN_2355665	MTFP1	-1.517	1.21e-22
ILMN_1775114	ENTPD3	-1.558	1.61e-22
ILMN_2212999	KIF5C	-1.593	1.61e-22
ILMN_1694840	MATN2	-1.449	1.74e-22
ILMN_2055523	CSGALNACT1	-1.505	1.81e-22
ILMN_1732296	ID3	-1.624	1.89e-22
ILMN_2063168	MALL	-1.833	2.13e-22
ILMN_3235358	LOC100293748	-1.65	2.5e-22
ILMN_1806667	FRAS1	-1.504	2.52e-22
ILMN_2285404	DMKN	-1.653	2.88e-22
ILMN_1802027	MGST2	-1.354	3.22e-22
ILMN_1811470	PLEK2	-1.454	3.43e-22
ILMN_1731506	PAX9	-1.329	3.86e-22
ILMN_1672660	MBP	-1.644	3.95e-22
ILMN_2115633	CD320	-1.554	5.42e-22
ILMN_1763386	BID	-1.374	7.61e-22
ILMN_1814526	ADD3	-1.608	8.76e-22
ILMN_1651557	KDELC2	-1.451	9.15e-22
ILMN_1767365	PAK1	-1.44	9.95e-22
ILMN_2383349	STEAP3	-1.752	9.98e-22
ILMN_1680018	RIPK4	-1.281	1.09e-21
ILMN_2289093	RNF213	-1.378	1.18e-21
ILMN_2346479	HOMER2	-1.322	1.22e-21
ILMN_3237641	MUDENG	-1.392	1.28e-21
ILMN_1719975	HOXC4	-1.699	1.33e-21
ILMN_3235003	LOC100130000	-2.013	1.37e-21
ILMN_1658709	LAMB1	-1.59	1.65e-21
ILMN_1657823	PMEPA1	-1.64	1.83e-21
ILMN_2366041	ITM2C	-1.508	2.15e-21
ILMN_1712305	CYBRD1	-1.584	2.21e-21
ILMN_1668592	GTF2A1L	-1.505	2.25e-21
ILMN_1651705	CAT	-1.451	2.4e-21
ILMN_1733042	BCAS1	-1.914	2.69e-21
ILMN_3242105	LYPD1	-1.476	2.73e-21
ILMN_1794825	ALDH3A2	-1.27	3.1e-21
ILMN_1789338	SORBS3	-1.306	3.15e-21
ILMN_1769926	DBN1	-1.202	3.6e-21
ILMN_1799028	TSPAN5	-1.404	4.17e-21
ILMN_1677814	ABCC3	-1.561	4.41e-21
ILMN_1674620	SGCE	-1.257	4.63e-21
ILMN_1775405	ARL4A	-1.464	4.88e-21
ILMN_1660292	MRPS21	-1.215	5.54e-21
ILMN_3280847	AK2	-1.283	6.29e-21
ILMN_2326712	BACE2	-1.288	9.1e-21
ILMN_1651347	SERTAD2	-1.465	9.17e-21
ILMN_1752478	DHRS3	-1.391	1.23e-20
ILMN_1675808	TCHHL1	-1.371	1.47e-20
ILMN_1740170	CHCHD10	-1.477	1.51e-20
ILMN_1787345	FKBP11	-1.451	1.52e-20
ILMN_1651826	BASP1	-1.285	1.91e-20
ILMN_2324421	TXNRD1	-1.372	1.98e-20
ILMN_1699695	TNFRSF21	-1.269	2e-20
ILMN_1659627	NA	-1.261	2.09e-20
ILMN_1700081	FST	-1.345	2.16e-20
ILMN_2146418	CRIM1	-1.313	2.28e-20
ILMN_1814917	TLE2	-1.303	2.32e-20
ILMN_2344002	GEMIN2	-1.545	2.52e-20
ILMN_1800225	PPARG	-1.437	2.62e-20
ILMN_3240524	MFSD6	-1.283	2.71e-20
ILMN_1766125	LONP1	-1.505	3.04e-20
ILMN_2204297	MUDENG	-1.285	3.22e-20
ILMN_1706094	HECTD1	-1.369	3.23e-20
ILMN_2101832	LAPTM4B	-1.132	3.44e-20
ILMN_1723846	METTL21B	-1.28	3.48e-20
ILMN_1706483	C1orf116	-1.462	4.04e-20
ILMN_1740523	KTN1	-1.269	4.13e-20
ILMN_2409167	ANXA2	-1.132	4.31e-20
ILMN_2364384	PPARG	-1.227	5.35e-20
ILMN_1732688	DUT	-1.308	5.63e-20
ILMN_1704418	FOXD1	-1.145	5.64e-20
ILMN_1749868	FAM171A1	-1.099	5.93e-20
ILMN_1660111	UCHL3	-1.206	6.65e-20
ILMN_1709039	RPL13	-1.247	8.11e-20
ILMN_1724040	ANKRD57	-1.209	8.13e-20
ILMN_1750324	IGFBP5	-1.312	8.3e-20
ILMN_1730670	FSTL3	-1.275	8.83e-20
ILMN_2287276	FAM177A1	-1.387	9.45e-20
ILMN_1806106	GNL3	-1.105	9.53e-20
ILMN_1679405	DDX56	-1.106	1.12e-19
ILMN_1741566	BMP7	-1.346	1.27e-19
ILMN_2339202	KTN1	-1.248	1.3e-19
ILMN_1798256	UPP1	-1.362	1.3e-19
ILMN_1730612	DBNDD2	-1.088	1.33e-19
ILMN_1705301	TEAD4	-1.195	1.33e-19
ILMN_2095660	TMEM156	-1.227	1.34e-19
ILMN_1784602	CDKN1A	-1.2	1.36e-19
ILMN_1741727	QPCT	-1.218	1.7e-19
ILMN_1668863	LYPD1	-1.245	2.07e-19
ILMN_1657746	BPHL	-1.231	2.4e-19
ILMN_2372413	BID	-1.166	2.88e-19
ILMN_1755937	ANXA2	-1.209	3.15e-19
ILMN_1699265	TNFRSF10B	-1.147	3.41e-19
ILMN_1702636	TUBB6	-1.206	3.49e-19
ILMN_3240220	NA	-1.871	4.3e-19
ILMN_1751034	ITPRIPL2	-1.429	4.39e-19
ILMN_1680196	LAPTM4B	-1.035	4.48e-19
ILMN_1760490	ACVR1	-1.17	4.49e-19
ILMN_1810423	RPP40	-1.127	6.68e-19
ILMN_1789502	GPC4	-1.226	6.76e-19
ILMN_2117716	AKAP17A	-1.09	6.77e-19
ILMN_1711899	ANXA2	-1.214	6.8e-19
ILMN_1808590	GUCY1A3	-1.287	6.93e-19
ILMN_1749213	SDF2L1	-1.729	7.65e-19
ILMN_1784655	TLCD1	-1.13	7.69e-19
ILMN_3308138	RNU4-2	-1.413	8.21e-19
ILMN_1801443	TSKU	-1.488	9.01e-19
ILMN_1726392	NIN	-1.124	9.09e-19
ILMN_1903568	NA	-1.065	9.12e-19
ILMN_2117508	CTHRC1	-1.401	9.98e-19
ILMN_1706498	DSE	-1.182	1.03e-18
ILMN_1712075	SYNM	-1.279	1.13e-18
ILMN_2260991	TSPO	-1.187	1.18e-18
ILMN_1723123	FGFR3	-1.266	1.29e-18
ILMN_2376723	CDKN2B	-1.182	1.3e-18
ILMN_1720158	ETS2	-1.159	1.34e-18
ILMN_1813938	CHCHD4	-1.083	1.49e-18
ILMN_2355033	KIAA1147	-1.115	1.5e-18
ILMN_1731353	CHPF	-1.139	1.53e-18
ILMN_1713450	MYL6B	-1.09	1.82e-18
ILMN_1782141	GRHL3	-1.275	1.87e-18
ILMN_1694325	NFIX	-1.227	1.9e-18
ILMN_2397721	GLB1	-1.009	1.99e-18
ILMN_1711514	COCH	-1.122	2.02e-18
ILMN_1738921	ACAA1	-1.052	2.1e-18
ILMN_1655469	TSPAN3	-1.467	2.12e-18
ILMN_1658040	CRABP1	-1.199	2.35e-18
ILMN_1655637	UPK1A	-1.144	2.35e-18
ILMN_1699676	SPTSSA	-1.058	2.43e-18
ILMN_2314080	CTAGE5	-1.244	2.58e-18
ILMN_1745573	TTC13	-1.081	2.87e-18
ILMN_2344007	GEMIN2	-1.297	3.41e-18
ILMN_2151281	GABARAPL1	-1.183	3.43e-18
ILMN_1704351	WDR25	-1.271	3.46e-18
ILMN_1713952	C1orf106	-1.097	3.52e-18
ILMN_2048636	ME2	-1.057	3.68e-18
ILMN_1892403	SNORD13	-1.167	3.82e-18
ILMN_1804822	SRXN1	-1.043	4.07e-18
ILMN_1689004	TNFRSF12A	-1.14	4.08e-18
ILMN_1658015	MBNL2	-1.139	4.13e-18
ILMN_1809245	PITPNB	-1.083	4.24e-18
ILMN_1729563	UGDH	-0.993	4.63e-18
ILMN_1735155	GLB1	-1.089	4.85e-18
ILMN_1658989	MEX3B	-1.039	5.5e-18
ILMN_2374778	DUT	-1.138	5.71e-18
ILMN_1680320	GBX2	-1.26	5.71e-18
ILMN_2329914	SPRY1	-1.06	5.74e-18
ILMN_1808117	C1QL4	-1.155	5.87e-18
ILMN_2384122	GPR56	-1.221	5.93e-18
ILMN_1700831	SLC27A2	-1.063	6.12e-18
ILMN_1741214	NXPH4	-1.182	6.2e-18
ILMN_2132982	IGFBP5	-1.187	6.21e-18
ILMN_2075189	SLC35F2	-1.09	6.9e-18
ILMN_3242315	NA	-1.068	6.95e-18
ILMN_1756469	GAMT	-1.065	6.98e-18
ILMN_1710209	MFSD6	-1.071	7e-18
ILMN_3244348	SNORA18	-1.267	8.02e-18
ILMN_2357134	SPHK1	-1.06	8.24e-18
ILMN_1783728	TBRG4	-1.086	8.59e-18
ILMN_1684461	CADPS2	-1.071	8.6e-18
ILMN_1662964	PRMT3	-1.024	8.66e-18
ILMN_1786532	CNIH	-1.043	8.97e-18
ILMN_1690982	DDT	-0.948	9.26e-18
ILMN_2396020	DUSP6	-1.295	9.66e-18
ILMN_1876266	GJA3	-1.349	1.06e-17
ILMN_1776464	PARP4	-1.069	1.12e-17
ILMN_1788942	GGT6	-1.163	1.2e-17
ILMN_1758173	TMEM99	-0.916	1.32e-17
ILMN_1730575	GCLC	-1.054	1.34e-17
ILMN_1675797	EPDR1	-1.04	1.39e-17
ILMN_1751789	HNMT	-1.019	1.43e-17
ILMN_1849186	ZNF704	-1.108	1.56e-17
ILMN_1745034	SLC11A2	-1.009	1.65e-17
ILMN_1660345	NGRN	-0.963	1.67e-17
ILMN_1788955	PDLIM1	-0.966	1.67e-17
ILMN_1800543	SCFD1	-1.175	1.69e-17
ILMN_1780898	PRKCH	-1.099	1.7e-17
ILMN_1789492	ZDHHC8	-1.239	1.71e-17
ILMN_3234948	NA	-1.398	1.77e-17
ILMN_2338038	AK4	-1.141	1.78e-17
ILMN_1663119	DSC2	-1.17	1.85e-17
ILMN_3275575	NA	-1.082	2e-17
ILMN_1790311	SEC23A	-1.089	2.11e-17
ILMN_2147114	PSPH	-1.343	2.2e-17
ILMN_1665510	ERRFI1	-0.977	2.23e-17
ILMN_1703433	PLSCR3	-1.021	2.39e-17
ILMN_1915076	NA	-1.175	2.48e-17
ILMN_1771964	GSTA4	-0.989	2.63e-17
ILMN_1752935	TMEM30B	-0.914	2.65e-17
ILMN_2352097	GPR56	-1.149	2.85e-17
ILMN_2391264	DMKN	-1.184	2.87e-17
ILMN_1791296	DPY19L1	-0.975	3.02e-17
ILMN_1669617	GRB10	-1.121	3.21e-17
ILMN_1723158	NOP2	-1.09	3.29e-17
ILMN_1766405	GOLM1	-1.07	3.38e-17
ILMN_1728298	SBK1	-1.294	3.38e-17
ILMN_1682799	STAMBPL1	-1.139	3.44e-17
ILMN_2043918	DLEU1	-1.133	3.47e-17
ILMN_2414325	TNFAIP8	-1.002	3.91e-17
ILMN_1761131	ECI2	-1.248	3.92e-17
ILMN_3287266	C17orf89	-1.008	4.15e-17
ILMN_2285817	FAM89A	-1.201	4.15e-17
ILMN_2388397	LYPD1	-1.123	4.27e-17
ILMN_3244929	BCRP2	-1.072	4.48e-17
ILMN_2136147	BCAS1	-1.635	5.13e-17
ILMN_1804277	SPRED1	-1.049	5.27e-17
ILMN_3306997	METTL1	-0.993	5.97e-17
ILMN_1676984	DDIT3	-1.851	6.63e-17
ILMN_1785330	SH3BP4	-0.995	7.46e-17
ILMN_1810729	UBL3	-0.993	7.57e-17
ILMN_1812926	ANTXR2	-0.987	8.35e-17
ILMN_2324056	GNL3	-0.997	8.95e-17
ILMN_2213136	LEF1	-0.995	8.98e-17
ILMN_1680781	C14orf135	-0.971	9.09e-17
ILMN_1675448	ZFP36L1	-1.112	9.21e-17
ILMN_1668540	ZNHIT6	-0.85	9.39e-17
ILMN_1695606	EFNB3	-0.998	9.64e-17
ILMN_1703593	BAIAP2L1	-0.97	9.98e-17
ILMN_2396672	ABLIM1	-1.029	1.01e-16
ILMN_2137208	GOLT1A	-0.933	1.01e-16
ILMN_1667295	VASN	-1.014	1.01e-16
ILMN_1653220	PITPNM1	-1.016	1.03e-16
ILMN_1655663	LEPREL4	-0.927	1.08e-16
ILMN_1778611	GBAS	-1.303	1.2e-16
ILMN_1654250	MRPL21	-1.043	1.21e-16
ILMN_1684699	ELF5	-1.034	1.29e-16
ILMN_2218935	GPR37	-1.164	1.35e-16
ILMN_1758146	SIRPA	-1.083	1.35e-16
ILMN_1804851	MRPS17	-0.91	1.4e-16
ILMN_1670398	BCR	-1.069	1.48e-16
ILMN_1683146	FTH1	-1.022	1.62e-16
ILMN_1751097	CREB3L2	-1.084	1.68e-16
ILMN_2111918	C14orf135	-0.974	2.19e-16
ILMN_1776105	PSPH	-1.266	2.2e-16
ILMN_1694810	PANX2	-1.184	2.39e-16
ILMN_1753823	IL17D	-0.914	2.41e-16
ILMN_1754864	SLC25A18	-1.17	2.44e-16
ILMN_1686748	TMEM9	-0.906	2.54e-16
ILMN_1793724	TAMM41	-0.984	2.99e-16
ILMN_1752813	UGT1A6	-1.028	2.99e-16
ILMN_2194009	ABCC4	-1.093	3.04e-16
ILMN_1675186	ME2	-1.018	3.16e-16
ILMN_1784256	HDGFRP3	-1.239	3.2e-16
ILMN_3235325	NA	-1.21	3.24e-16
ILMN_1756935	OSBPL6	-0.984	3.36e-16
ILMN_1776602	RNASE4	-1.014	3.51e-16
ILMN_1768110	ZAK	-0.968	3.54e-16
ILMN_2330112	CNIH	-0.924	3.59e-16
ILMN_1658071	ATP1B1	-0.965	4.27e-16
ILMN_1808769	LINC00467	-0.918	4.95e-16
ILMN_1773553	FLJ46906	-0.99	5.06e-16
ILMN_2347541	NIN	-0.996	5.25e-16
ILMN_1713529	SEMA6A	-0.953	5.34e-16
ILMN_1678095	SMPDL3B	-1.04	5.35e-16
ILMN_1749403	TSPAN33	-0.983	5.5e-16
ILMN_1678757	BCYRN1	-1.394	5.52e-16
ILMN_1759766	CTXN1	-0.987	5.94e-16
ILMN_1676629	INSIG2	-1.061	6.63e-16
ILMN_1679322	SH2D4A	-0.886	7.02e-16
ILMN_1664323	MBIP	-0.953	7.57e-16
ILMN_3239574	NA	-0.983	7.77e-16
ILMN_1669323	BACE2	-0.965	8.09e-16
ILMN_1672662	SLC20A1	-0.885	8.13e-16
ILMN_1713995	SCNN1A	-1.058	8.84e-16
ILMN_1790534	MAP2K3	-0.899	9.15e-16
ILMN_1757845	SPIRE1	-0.833	9.22e-16
ILMN_1770338	TM4SF1	-0.989	9.43e-16
ILMN_1713141	LOC389641	-0.928	9.71e-16
ILMN_1815733	EIF5	-1.277	9.9e-16
ILMN_1751072	SRPRB	-0.963	1.02e-15
ILMN_1659905	FKBP10	-1.159	1.03e-15
ILMN_3247723	NOP16	-0.926	1.32e-15
ILMN_1667561	IFRD1	-1.445	1.4e-15
ILMN_3178302	FNDC3B	-0.943	1.5e-15
ILMN_3305304	POLD2	-0.945	1.57e-15
ILMN_2401641	ALDH3A2	-1.135	1.71e-15
ILMN_1657760	SYT17	-1.145	1.72e-15
ILMN_1782004	NKX3-2	-0.902	1.75e-15
ILMN_1685856	FAM92A1	-0.924	1.93e-15
ILMN_2114720	SLPI	-1.024	1.94e-15
ILMN_2119297	SAMD4A	-0.888	1.95e-15
ILMN_1744963	ERO1L	-0.996	2.04e-15
ILMN_1687440	HIPK2	-1.055	2.08e-15
ILMN_1815190	METTL1	-1.052	2.13e-15
ILMN_2046611	MCOLN3	-0.949	2.21e-15
ILMN_1759330	KIF1A	-1.178	2.25e-15
ILMN_1703123	CSRNP1	-1.004	2.31e-15
ILMN_2127477	G6PC3	-0.845	2.44e-15
ILMN_1790577	SLC35F2	-0.917	2.48e-15
ILMN_1679483	INTS10	-0.947	2.56e-15
ILMN_2111187	ELOVL6	-0.832	2.57e-15
ILMN_1794046	MTX2	-0.818	2.67e-15
ILMN_1703487	LMO4	-1.002	2.72e-15
ILMN_1788421	KCNK15	-1.005	2.89e-15
ILMN_2349393	MDK	-0.822	2.92e-15
ILMN_1703524	SRP68	-0.781	2.98e-15
ILMN_3237991	NA	-0.84	3.08e-15
ILMN_1673769	KCNG1	-1.075	3.11e-15
ILMN_2383300	PTPRU	-0.999	3.43e-15
ILMN_1784630	KBTBD11	-0.953	3.47e-15
ILMN_1676689	PPT2	-0.964	3.49e-15
ILMN_1664826	FBXO33	-0.917	3.78e-15
ILMN_1795778	P4HA2	-0.906	4.03e-15
ILMN_1782389	LAD1	-0.895	4.23e-15
ILMN_2369104	TRAPPC6B	-0.878	4.31e-15
ILMN_1669497	OSBPL10	-0.826	4.35e-15
ILMN_3239700	HOTAIR	-0.901	4.4e-15
ILMN_2395043	HSPA4	-0.902	4.43e-15
ILMN_2401057	CANX	-0.984	4.6e-15
ILMN_1666546	DUSP14	-0.81	5.75e-15
ILMN_1754969	LMCD1	-0.92	6e-15
ILMN_1784352	CCM2	-0.939	6.24e-15
ILMN_1681008	CGRRF1	-0.86	6.3e-15
ILMN_3247018	SNORA67	-0.948	6.55e-15
ILMN_1669788	NUDT14	-0.853	6.56e-15
ILMN_1726460	RPL14	-0.983	7.43e-15
ILMN_1740900	BMP4	-0.816	7.56e-15
ILMN_2397954	PARP3	-0.889	7.59e-15
ILMN_2195236	PGRMC2	-0.82	7.65e-15
ILMN_1781986	UQCR10	-0.944	8.66e-15
ILMN_2044085	RQCD1	-0.849	8.86e-15
ILMN_2097790	C1orf86	-0.831	8.89e-15
ILMN_2354381	PON2	-0.869	9.15e-15
ILMN_3295109	LOC96610	-0.862	9.4e-15
ILMN_1701837	KLHL2	-0.983	9.47e-15
ILMN_1695354	BMF	-1.079	9.57e-15
ILMN_1671703	ACTA2	-0.884	1.08e-14
ILMN_1764201	MAP2	-1	1.15e-14
ILMN_1698100	ANXA2P1	-1.074	1.16e-14
ILMN_1713505	NPC1	-0.798	1.21e-14
ILMN_1671554	LPIN1	-0.873	1.25e-14
ILMN_2074860	RN7SK	-0.906	1.27e-14
ILMN_3263225	LOC100288911	-1.072	1.36e-14
ILMN_1760174	MCCC1	-0.811	1.36e-14
ILMN_1710075	FAM89A	-0.934	1.42e-14
ILMN_2081335	C7orf44	-0.799	1.48e-14
ILMN_1738657	SATB2	-0.985	1.56e-14
ILMN_1803811	TRIB1	-0.816	1.57e-14
ILMN_1704055	NOP16	-0.908	1.62e-14
ILMN_1655191	CASZ1	-1.022	1.63e-14
ILMN_3207933	ABCE1	-0.822	1.78e-14
ILMN_1671928	PROS1	-0.91	1.8e-14
ILMN_1807291	CYP1A1	-1.206	1.84e-14
ILMN_1715173	RPS6KA1	-1.055	1.9e-14
ILMN_1788457	ABCC4	-1.074	1.94e-14
ILMN_1788203	HEY1	-0.83	1.94e-14
ILMN_1654653	KLC1	-0.898	1.95e-14
ILMN_1701386	STRADB	-0.866	1.95e-14
ILMN_1785424	ABLIM1	-1.042	2.1e-14
ILMN_1798533	ZNF22	-0.728	2.1e-14
ILMN_1682404	SETMAR	-0.847	2.16e-14
ILMN_2398274	PYCARD	-1.026	2.21e-14
ILMN_1684585	ACSL1	-0.94	2.24e-14
ILMN_1674243	TFRC	-1.002	2.24e-14
ILMN_1712684	FAM20C	-0.856	2.29e-14
ILMN_2414848	TBRG4	-0.959	2.3e-14
ILMN_3238680	C7orf55	-0.877	2.54e-14
ILMN_3238785	SNHG9	-0.866	2.69e-14
ILMN_1696494	CMTM6	-0.895	2.78e-14
ILMN_1808494	ITIH2	-0.917	2.78e-14
ILMN_1780417	SLC25A21	-0.92	2.84e-14
ILMN_2183510	MANF	-1.461	2.98e-14
ILMN_1680626	PDIA6	-0.954	3.04e-14
ILMN_1714158	PON2	-0.937	3.1e-14
ILMN_1726659	THOP1	-0.924	3.19e-14
ILMN_1750711	MYO19	-0.849	3.25e-14
ILMN_1792672	POLR2D	-0.835	3.29e-14
ILMN_1701244	ITFG2	-0.81	3.47e-14
ILMN_1744308	DHX33	-0.861	3.57e-14
ILMN_1728478	CXCL16	-0.866	3.76e-14
ILMN_2328433	NOP2	-0.882	3.82e-14
ILMN_1699489	TUBB6	-1.044	3.99e-14
ILMN_1753064	TTC13	-0.803	4.25e-14
ILMN_1805916	NIPSNAP1	-0.829	4.54e-14
ILMN_1776260	PPIAL4A	-0.853	4.56e-14
ILMN_1767459	POLR3B	-0.817	4.57e-14
ILMN_1757497	VGF	-0.853	4.85e-14
ILMN_1687768	NCOA7	-0.892	4.87e-14
ILMN_1686116	THBS1	-0.931	5.09e-14
ILMN_2353129	EYA2	-0.752	5.11e-14
ILMN_1703379	VPS41	-0.8	5.16e-14
ILMN_1675939	IFNGR1	-0.855	5.21e-14
ILMN_3308335	NA	-0.787	5.23e-14
ILMN_2110252	NPM3	-0.789	5.37e-14
ILMN_3236756	ACSF2	-0.79	5.49e-14
ILMN_1692020	PRSS16	-1.088	5.58e-14
ILMN_1775943	BRMS1L	-0.928	5.68e-14
ILMN_1738530	ATAD3A	-0.833	5.71e-14
ILMN_1758915	PDCD2	-0.819	5.71e-14
ILMN_1804652	PLEKHH3	-0.839	6.01e-14
ILMN_1691506	NGRN	-0.73	6.23e-14
ILMN_1807873	SNX6	-0.879	6.32e-14
ILMN_3310351	NA	-0.772	6.52e-14
ILMN_1752802	CLPTM1L	-0.753	6.64e-14
ILMN_3260715	CRTC3	-0.833	6.78e-14
ILMN_2324574	RALGAPA1	-0.893	6.94e-14
ILMN_1750256	ALS2	-0.816	7.01e-14
ILMN_1747205	JDP2	-0.906	7.04e-14
ILMN_1757350	CTNNB1	-0.848	7.08e-14
ILMN_3240838	SLC25A6	-0.764	7.14e-14
ILMN_1680129	NSUN2	-0.718	7.29e-14
ILMN_1749009	REXO2	-0.779	7.35e-14
ILMN_1673252	AIMP2	-0.766	7.41e-14
ILMN_1730487	CALD1	-0.946	7.41e-14
ILMN_1787378	ADD3	-1.022	7.52e-14
ILMN_1661809	PRRG4	-1.056	7.65e-14
ILMN_3238435	SNORA12	-1.049	7.66e-14
ILMN_3297898	UQCRH	-0.777	8.21e-14
ILMN_1735157	GALNT12	-0.916	8.22e-14
ILMN_1735762	NPNT	-1.056	8.33e-14
ILMN_2193706	HRK	-0.896	8.65e-14
ILMN_1753312	PLXDC2	-0.882	8.67e-14
ILMN_1740819	STARD7	-0.763	8.68e-14
ILMN_2060115	SORL1	-0.941	8.82e-14
ILMN_2115218	ANKRD10	-0.798	8.9e-14
ILMN_1728501	CHRNA9	-0.93	8.96e-14
ILMN_1904054	HOTAIR	-0.936	8.98e-14
ILMN_1663512	COX5B	-0.749	9.13e-14
ILMN_1715616	LRR1	-0.882	9.24e-14
ILMN_1799106	MOSC1	-0.758	1.03e-13
ILMN_1781691	TRAK2	-1.002	1.03e-13
ILMN_2041101	ANXA2P1	-1.129	1.05e-13
ILMN_1667564	ALDH3A2	-0.972	1.06e-13
ILMN_1898124	C7orf40	-0.856	1.06e-13
ILMN_1700276	JKAMP	-0.814	1.08e-13
ILMN_1808779	CSTF3	-0.715	1.09e-13
ILMN_1658259	DRG1	-0.706	1.09e-13
ILMN_1673899	FAM57A	-0.812	1.1e-13
ILMN_1838313	LRRC8B	-0.795	1.12e-13
ILMN_1654690	CECR5	-0.794	1.19e-13
ILMN_1786273	C1orf122	-0.769	1.29e-13
ILMN_1682775	EDN1	-0.874	1.3e-13
ILMN_2354547	TUSC3	-0.893	1.35e-13
ILMN_1758543	CNIH	-0.799	1.36e-13
ILMN_2232157	SLMO1	-0.807	1.45e-13
ILMN_2381138	SEH1L	-0.781	1.46e-13
ILMN_1677765	LRP8	-0.86	1.58e-13
ILMN_1812580	YDJC	-0.775	1.61e-13
ILMN_3243644	RN28S1	-1.192	1.63e-13
ILMN_3231944	NMT2	-1.27	1.65e-13
ILMN_1753608	TMEM131	-0.748	1.65e-13
ILMN_2093674	GMFB	-0.752	1.66e-13
ILMN_3243744	EAPP	-0.866	1.72e-13
ILMN_1756071	MFGE8	-0.772	1.82e-13
ILMN_3245057	ASAP1	-0.929	1.86e-13
ILMN_1668469	KIAA0922	-0.827	1.93e-13
ILMN_1804568	HOMER1	-0.902	1.98e-13
ILMN_1703906	HJURP	-0.779	1.99e-13
ILMN_2366634	PKM2	-0.794	1.99e-13
ILMN_2316236	HOPX	-0.967	2.01e-13
ILMN_1752510	FAM13A	-0.992	2.02e-13
ILMN_1802380	RERE	-0.817	2.03e-13
ILMN_1659524	NDUFAF4	-0.777	2.12e-13
ILMN_1678454	CASP4	-0.759	2.25e-13
ILMN_1812191	C12orf57	-0.751	2.29e-13
ILMN_1775327	PKM2	-0.884	2.31e-13
ILMN_3212373	LOC727803	-0.869	2.36e-13
ILMN_1746252	POLD2	-0.836	2.41e-13
ILMN_1658619	WWC1	-0.746	2.42e-13
ILMN_1767892	DUSP12	-0.86	2.49e-13
ILMN_3253456	FNDC3B	-0.777	2.67e-13
ILMN_2117171	LMO4	-0.805	2.75e-13
ILMN_2054607	CYP4V2	-0.822	2.77e-13
ILMN_2235283	MAPK1	-0.748	2.83e-13
ILMN_1784785	COPS7B	-0.744	2.93e-13
ILMN_1721704	FNTA	-0.683	3.04e-13
ILMN_1807737	AKAP17A	-0.781	3.05e-13
ILMN_1698406	ORMDL1	-0.702	3.06e-13
ILMN_1768577	PCSK6	-0.867	3.1e-13
ILMN_1691860	SPRY1	-0.763	3.17e-13
ILMN_1718771	CCDC24	-0.712	3.41e-13
ILMN_1672443	QDPR	-0.683	3.46e-13
ILMN_1702396	PACSIN2	-0.715	3.55e-13
ILMN_1656372	PES1	-0.783	3.56e-13
ILMN_1667239	INPP1	-0.89	3.63e-13
ILMN_1651346	TICAM2	-0.93	3.67e-13
ILMN_2410924	PLOD2	-0.87	3.81e-13
ILMN_2205211	PPIA	-0.754	3.86e-13
ILMN_1764764	MUM1	-0.96	3.95e-13
ILMN_1666306	SRRD	-0.814	3.96e-13
ILMN_1810978	MUCL1	-0.765	4.38e-13
ILMN_1660871	NEK6	-0.762	4.68e-13
ILMN_1766981	UNC50	-0.792	4.68e-13
ILMN_1691290	CELSR3	-0.909	4.78e-13
ILMN_1688801	JPH3	-0.844	5e-13
ILMN_1798472	LOC550112	-0.92	5e-13
ILMN_2106818	MBIP	-0.788	5.17e-13
ILMN_1777906	MAP7D1	-0.895	5.18e-13
ILMN_1718633	LRP5L	-0.956	5.2e-13
ILMN_3248773	C7orf40	-0.753	5.21e-13
ILMN_2408572	RNASE4	-0.87	5.8e-13
ILMN_2201678	FSTL1	-0.907	5.93e-13
ILMN_1668345	OAF	-0.805	6.02e-13
ILMN_3234997	MAP7D1	-1.018	6.03e-13
ILMN_1716093	KRT10	-0.754	6.06e-13
ILMN_1794492	HOXC6	-0.719	6.08e-13
ILMN_2414027	CKLF1	-0.706	6.21e-13
ILMN_1679209	HSPA9	-0.665	6.29e-13
ILMN_1716651	RUNX2	-0.883	6.59e-13
ILMN_1798372	ANXA2P3	-0.77	6.67e-13
ILMN_1765060	FBXO34	-0.704	6.88e-13
ILMN_1652722	C14orf2	-0.752	7e-13
ILMN_1729453	TSPAN9	-0.701	7.01e-13
ILMN_1667825	MLKL	-0.833	7.08e-13
ILMN_1809866	WDR74	-0.723	7.28e-13
ILMN_1742230	BAZ1A	-0.708	7.45e-13
ILMN_1715179	SNRPA1	-0.769	7.5e-13
ILMN_1712389	CKLF	-0.699	7.66e-13
ILMN_1691181	TMX1	-0.735	7.97e-13
ILMN_1732923	SIPA1L2	-0.754	8.32e-13
ILMN_1761044	GNB1L	-0.773	8.54e-13
ILMN_1772521	MTHFD1L	-0.871	8.55e-13
ILMN_1690909	HSBP1L1	-0.909	8.64e-13
ILMN_1728975	SCO1	-0.643	8.67e-13
ILMN_1804415	SMAGP	-0.719	8.84e-13
ILMN_1808202	C19orf22	-0.738	9.32e-13
ILMN_1682935	LYPLAL1	-0.768	9.47e-13
ILMN_1655941	TMEM191A	-0.743	1.02e-12
ILMN_1694075	GADD45A	-0.897	1.04e-12
ILMN_1676563	HTRA1	-0.946	1.04e-12
ILMN_3283680	HSPD1	-0.749	1.07e-12
ILMN_1690963	ASAP1	-0.834	1.09e-12
ILMN_1803312	DIMT1	-0.714	1.09e-12
ILMN_1814770	CPNE4	-0.855	1.15e-12
ILMN_1772302	MTHFS	-0.669	1.19e-12
ILMN_1793203	SMCR7L	-0.783	1.22e-12
ILMN_3241034	NA	-0.949	1.27e-12
ILMN_1708619	SEH1L	-0.721	1.34e-12
ILMN_1700268	QPRT	-0.779	1.38e-12
ILMN_1682894	TMEM191B	-0.813	1.41e-12
ILMN_2366445	KRT80	-0.803	1.44e-12
ILMN_2354269	FAM164C	-0.92	1.45e-12
ILMN_1676893	ADCY3	-0.754	1.47e-12
ILMN_2059211	KIAA0195	-0.801	1.47e-12
ILMN_3263702	LOC100128881	-0.771	1.49e-12
ILMN_1801633	ROMO1	-0.653	1.51e-12
ILMN_1761969	DERL2	-0.762	1.57e-12
ILMN_1671885	MLF2	-0.655	1.6e-12
ILMN_1720235	ADSSL1	-0.626	1.61e-12
ILMN_1765684	C19orf70	-0.686	1.61e-12
ILMN_2214790	LAMB1	-0.799	1.64e-12
ILMN_1696601	VARS	-0.767	1.67e-12
ILMN_1697342	HOXC11	-1.152	1.71e-12
ILMN_1652677	FAM89A	-0.763	1.72e-12
ILMN_3226904	NOP2	-0.705	1.74e-12
ILMN_2318011	PSMA3	-1.027	1.91e-12
ILMN_2193980	ABCB6	-0.778	1.96e-12
ILMN_1780132	PELI2	-0.854	1.97e-12
ILMN_1683664	FAM60A	-0.771	2.04e-12
ILMN_1734254	ZNF770	-0.687	2.05e-12
ILMN_2199554	LOC388692	-1.059	2.08e-12
ILMN_1695893	NXPH4	-0.807	2.15e-12
ILMN_1722502	CCT6A	-0.743	2.25e-12
ILMN_1658498	SLC44A3	-0.706	2.27e-12
ILMN_2384536	ECI2	-0.845	2.33e-12
ILMN_1763523	HARS	-0.776	2.34e-12
ILMN_1679919	ASCC2	-0.89	2.36e-12
ILMN_2407824	ATP1B1	-0.781	2.38e-12
ILMN_2096116	HSP90B1	-1.039	2.45e-12
ILMN_1663113	TTLL12	-0.752	2.49e-12
ILMN_2067709	TFB2M	-0.672	2.61e-12
ILMN_1807074	MIF	-0.666	2.62e-12
ILMN_3272603	FAM60A	-0.803	2.71e-12
ILMN_1772286	OCIAD2	-0.656	2.82e-12
ILMN_1737813	ERI3	-0.707	3.01e-12
ILMN_1713901	KDELR3	-0.814	3.07e-12
ILMN_1724762	XKR6	-0.736	3.18e-12
ILMN_3287493	LOC650157	-0.841	3.19e-12
ILMN_2064606	TBC1D2B	-0.721	3.35e-12
ILMN_1702168	HSD17B12	-0.72	3.37e-12
ILMN_1772713	BMS1	-0.738	3.41e-12
ILMN_1791792	C12orf5	-0.761	3.41e-12
ILMN_2237428	SCD5	-0.684	3.42e-12
ILMN_2285713	TDP1	-1.277	3.45e-12
ILMN_2365307	CD276	-0.691	3.55e-12
ILMN_1656628	WDR4	-0.768	3.59e-12
ILMN_1677200	CYFIP2	-0.948	3.64e-12
ILMN_1768969	LBR	-0.769	3.68e-12
ILMN_1736995	C12orf66	-0.795	3.75e-12
ILMN_2226917	KIAA0247	-0.727	3.82e-12
ILMN_3187852	KIAA1310	-0.641	3.85e-12
ILMN_1771629	SDR39U1	-0.717	4.11e-12
ILMN_2319000	MATK	-0.791	4.18e-12
ILMN_1743655	TMED9	-0.716	4.2e-12
ILMN_2179652	PRELID1	-0.764	4.41e-12
ILMN_1740216	ERCC3	-0.744	4.48e-12
ILMN_1707372	RNF187	-0.7	4.5e-12
ILMN_3213792	PPIA	-0.643	4.56e-12
ILMN_1679929	KLF13	-0.705	4.58e-12
ILMN_1703441	ZNF593	-0.712	4.81e-12
ILMN_1838320	ONECUT2	-0.709	4.87e-12
ILMN_1722491	APRT	-0.687	5.08e-12
ILMN_2364022	SLC16A3	-0.736	5.12e-12
ILMN_1720270	CDR2	-0.712	5.18e-12
ILMN_1763745	CCNJL	-0.77	5.22e-12
ILMN_3244640	SNORD96A	-0.894	5.51e-12
ILMN_2407482	ITPA	-0.697	5.52e-12
ILMN_1800179	KCNJ4	-0.765	5.52e-12
ILMN_1779751	C7orf55	-0.74	5.62e-12
ILMN_1807050	SHC4	-0.782	5.64e-12
ILMN_1779828	EDEM1	-0.759	5.7e-12
ILMN_1736015	PHF17	-0.738	5.73e-12
ILMN_1746494	FNTA	-0.698	5.78e-12
ILMN_1796900	NUDCD3	-0.709	5.99e-12
ILMN_1683678	SPATS2L	-0.68	6.08e-12
ILMN_3247882	ERI3	-0.669	6.45e-12
ILMN_1780036	WDR1	-0.666	6.65e-12
ILMN_1706390	UGT1A6	-0.903	6.74e-12
ILMN_1856634	NFIA	-0.776	6.84e-12
ILMN_1675482	BCR	-0.679	7.22e-12
ILMN_1694479	WDR18	-0.736	7.27e-12
ILMN_1698019	LGMN	-0.63	7.28e-12
ILMN_3297880	SEC13	-0.641	7.32e-12
ILMN_2388484	MAP2	-0.815	7.44e-12
ILMN_1757730	TTC27	-0.687	7.66e-12
ILMN_2056002	ANP32AP1	-0.743	7.91e-12
ILMN_3277872	BMS1	-0.682	8.13e-12
ILMN_1787762	HEATR1	-0.787	8.25e-12
ILMN_1790971	ANAPC1	-0.748	8.27e-12
ILMN_1810725	FAM129A	-0.915	8.71e-12
ILMN_2360705	ACSL3	-0.584	8.86e-12
ILMN_2151739	CAT	-0.913	8.98e-12
ILMN_3265742	NA	-1.14	9.04e-12
ILMN_2367782	STARD7	-0.737	9.1e-12
ILMN_1759030	MAP4K5	-0.683	9.19e-12
ILMN_2294978	ANG	-0.779	9.2e-12
ILMN_3248882	SNHG13	-0.715	9.22e-12
ILMN_1811468	IRX3	-0.95	9.24e-12
ILMN_2056760	MKRN2	-0.647	9.41e-12
ILMN_2089329	SPRY2	-0.672	9.6e-12
ILMN_3234089	N4BP2L2	-0.641	9.62e-12
ILMN_1683883	ACY1	-0.811	9.72e-12
ILMN_3299365	PPP1R14B	-0.648	9.79e-12
ILMN_2178226	KRT86	-0.765	9.84e-12
ILMN_1696294	SNX6	-0.688	1.01e-11
ILMN_1708081	LCLAT1	-0.675	1.06e-11
ILMN_1674302	PPAT	-0.686	1.11e-11
ILMN_1809267	CLCC1	-0.765	1.13e-11
ILMN_1763390	ISL1	-0.844	1.14e-11
ILMN_1784300	TUBA4A	-0.817	1.17e-11
ILMN_2133205	GPX2	-0.922	1.22e-11
ILMN_1800935	ARV1	-0.684	1.23e-11
ILMN_1740407	CHSY3	-0.753	1.25e-11
ILMN_1653709	TIMM9	-0.867	1.27e-11
ILMN_1672022	EPHA4	-0.723	1.28e-11
ILMN_2061732	YRDC	-0.63	1.28e-11
ILMN_1651838	RND1	-0.75	1.29e-11
ILMN_1778557	CDK13	-0.685	1.31e-11
ILMN_1739683	LRRC6	-0.844	1.37e-11
ILMN_1760441	MRPS5	-0.669	1.38e-11
ILMN_2372040	MTFP1	-0.878	1.39e-11
ILMN_1804812	ANAPC1	-0.725	1.4e-11
ILMN_1760727	ANG	-0.723	1.47e-11
ILMN_1743711	XPOT	-0.827	1.47e-11
ILMN_2182531	C18orf55	-0.651	1.51e-11
ILMN_1750664	PPT2	-0.822	1.51e-11
ILMN_1776080	GTPBP6	-0.748	1.57e-11
ILMN_1742789	LPXN	-0.657	1.58e-11
ILMN_3307002	LINC00052	-0.841	1.59e-11
ILMN_2387553	PSMA3	-0.946	1.59e-11
ILMN_1764362	LYAR	-0.758	1.62e-11
ILMN_2228873	STARD3NL	-0.616	1.62e-11
ILMN_1721669	IDH3B	-0.646	1.65e-11
ILMN_1691410	BAMBI	-0.737	1.66e-11
ILMN_1673773	GALNTL4	-0.697	1.67e-11
ILMN_3186473	LCLAT1	-0.661	1.72e-11
ILMN_1783156	MAP2K3	-0.692	1.73e-11
ILMN_1664167	RPF2	-0.677	1.73e-11
ILMN_1806123	MRPL23	-0.646	1.74e-11
ILMN_1900661	NA	-0.681	1.74e-11
ILMN_3200830	CCT6P3	-0.721	1.76e-11
ILMN_1700546	ELOVL6	-0.709	1.82e-11
ILMN_2083243	MNAT1	-0.678	1.88e-11
ILMN_1713759	UBE2J1	-0.641	1.91e-11
ILMN_1764770	OXNAD1	-0.668	1.92e-11
ILMN_1808707	FSCN1	-0.875	1.93e-11
ILMN_2163723	KRT7	-0.703	1.94e-11
ILMN_1797822	SEL1L3	-0.72	2.02e-11
ILMN_3201975	NA	-0.904	2.05e-11
ILMN_2352131	ERBB2	-0.837	2.11e-11
ILMN_1697670	SRRM1	-0.66	2.15e-11
ILMN_2109156	RANBP1	-0.772	2.17e-11
ILMN_3226392	RPF2	-0.672	2.17e-11
ILMN_1721457	RANBP1	-0.851	2.18e-11
ILMN_3208056	RPL23A	-0.578	2.2e-11
ILMN_1682273	SHISA3	-0.821	2.3e-11
ILMN_1756928	RTN1	-0.78	2.34e-11
ILMN_1705774	TIGD5	-0.713	2.34e-11
ILMN_3219455	HSPD1	-0.841	2.35e-11
ILMN_2393169	THOC5	-0.657	2.35e-11
ILMN_1755926	DBI	-0.664	2.36e-11
ILMN_1669046	FOXQ1	-0.721	2.42e-11
ILMN_1806778	UBE2E1	-0.643	2.43e-11
ILMN_2367215	PRCP	-0.706	2.45e-11
ILMN_1667966	FAM129A	-0.999	2.5e-11
ILMN_1794473	PHF17	-0.689	2.59e-11
ILMN_1729832	EIF4H	-0.893	2.61e-11
ILMN_1800958	TMEM237	-0.736	2.61e-11
ILMN_2117904	ZNF22	-0.647	2.78e-11
ILMN_3251550	PHLDA1	-0.737	2.79e-11
ILMN_1767253	RRP12	-0.677	2.84e-11
ILMN_1741356	PRICKLE1	-0.769	2.85e-11
ILMN_1732926	PVT1	-0.79	2.86e-11
ILMN_1675852	PSMA6	-0.67	2.89e-11
ILMN_1781952	MGST1	-0.711	2.91e-11
ILMN_1656285	METTL7A	-0.782	3.04e-11
ILMN_1701930	EEF1B2	-0.716	3.05e-11
ILMN_3292163	LOC729739	-0.75	3.05e-11
ILMN_1839481	NA	-0.666	3.06e-11
ILMN_1784031	TIMM44	-0.691	3.07e-11
ILMN_3290019	RPS26	-0.614	3.16e-11
ILMN_1731107	CCDC92	-0.693	3.21e-11
ILMN_1769091	PRCP	-0.584	3.21e-11
ILMN_1727055	C12orf48	-0.675	3.46e-11
ILMN_1722056	ATP7B	-0.668	3.48e-11
ILMN_1676026	MRPS26	-0.713	3.48e-11
ILMN_1654685	MCTP1	-0.668	3.5e-11
ILMN_2307598	SLC37A3	-0.664	3.53e-11
ILMN_1785891	PRKD1	-0.837	3.65e-11
ILMN_1734138	TATDN2	-0.649	3.68e-11
ILMN_1782247	KAT2A	-0.775	3.73e-11
ILMN_1679178	ATP5D	-0.661	3.74e-11
ILMN_1686679	ZNF462	-0.866	3.83e-11
ILMN_1667374	C14orf149	-0.616	3.95e-11
ILMN_2177965	RPS19BP1	-0.671	4.07e-11
ILMN_1661589	CD151	-0.608	4.18e-11
ILMN_1705442	CMTM3	-0.691	4.2e-11
ILMN_1668996	C1QBP	-0.656	4.28e-11
ILMN_1767766	PRDX2	-0.667	4.34e-11
ILMN_1753249	DDX10	-0.621	4.44e-11
ILMN_1737988	PRNP	-0.708	4.46e-11
ILMN_1660973	GAD1	-0.668	4.47e-11
ILMN_2232936	UQCRH	-0.569	4.49e-11
ILMN_1770206	GEMIN4	-0.755	4.51e-11
ILMN_1746396	CTNNB1	-0.758	4.65e-11
ILMN_2142117	LYPLAL1	-0.717	4.67e-11
ILMN_3204933	RNF145	-0.816	4.91e-11
ILMN_3236259	NA	-0.559	4.92e-11
ILMN_3248803	NA	-0.654	4.93e-11
ILMN_1682054	SRI	-0.634	5.03e-11
ILMN_1795865	FGFRL1	-0.681	5.23e-11
ILMN_1778238	UTP6	-0.589	5.24e-11
ILMN_1714167	CYB5A	-0.631	5.38e-11
ILMN_2361104	ZMAT3	-0.917	5.38e-11
ILMN_1759598	DLX5	-0.738	5.67e-11
ILMN_1692394	KIAA1024	-0.712	5.73e-11
ILMN_1696956	ARID3B	-0.647	5.82e-11
ILMN_1651684	KIAA0586	-0.644	6.06e-11
ILMN_1733390	LARP1B	-0.763	6.06e-11
ILMN_1759818	SORL1	-0.836	6.17e-11
ILMN_1754121	CSK	-0.734	6.25e-11
ILMN_1677607	SC5DL	-0.634	6.34e-11
ILMN_2356068	CDK13	-0.674	6.46e-11
ILMN_1756898	COQ9	-0.553	6.68e-11
ILMN_1688580	CAMP	-0.682	6.74e-11
ILMN_1664016	ARHGEF18	-0.692	7.19e-11
ILMN_1773337	DKK1	-0.711	7.23e-11
ILMN_1696974	ANG	-0.69	7.59e-11
ILMN_1735360	SDAD1	-0.548	7.7e-11
ILMN_2388155	CASP3	-0.682	7.87e-11
ILMN_1771903	NUP37	-0.565	8.06e-11
ILMN_3305475	TPI1	-0.741	8.11e-11
ILMN_1721128	TOMM34	-0.723	8.48e-11
ILMN_1734814	HSPA4	-0.757	8.49e-11
ILMN_2340919	GRB10	-0.684	8.51e-11
ILMN_2371053	EFNA1	-0.682	8.57e-11
ILMN_2054392	PPIL1	-0.57	8.69e-11
ILMN_1676197	LRP11	-0.605	8.85e-11
ILMN_1719543	MAF	-0.606	8.91e-11
ILMN_2381697	P4HA2	-0.694	9.08e-11
ILMN_1785900	CXADR	-0.673	9.16e-11
ILMN_1689652	RNMTL1	-0.637	9.58e-11
ILMN_1671557	PHLDA2	-0.687	9.66e-11
ILMN_1811489	OXSR1	-0.583	9.68e-11
ILMN_1659888	PPP1R14B	-0.573	9.73e-11
ILMN_1663541	B4GALT7	-0.679	9.84e-11
ILMN_1768719	RDH11	-0.627	1.01e-10
ILMN_1763359	PEG10	-0.81	1.02e-10
ILMN_1756220	DDX18	-0.63	1.03e-10
ILMN_1782129	ZBED4	-0.597	1.03e-10
ILMN_1799367	TMX2	-0.6	1.04e-10
ILMN_1784367	HSPD1	-0.688	1.05e-10
ILMN_1778924	PDE1A	-0.653	1.07e-10
ILMN_1764090	AK4	-0.705	1.08e-10
ILMN_2331010	TNFRSF10B	-0.714	1.08e-10
ILMN_1802690	GULP1	-0.79	1.1e-10
ILMN_1689704	TMEM5	-0.631	1.1e-10
ILMN_1757317	LARS	-0.573	1.11e-10
ILMN_1759595	C22orf29	-0.611	1.14e-10
ILMN_1711361	ZNF319	-0.607	1.18e-10
ILMN_2374164	HERPUD1	-0.963	1.2e-10
ILMN_2382829	PRDX2	-0.639	1.21e-10
ILMN_2374865	ATF3	-0.798	1.23e-10
ILMN_1682857	NDUFAF2	-0.652	1.24e-10
ILMN_1736042	ME1	-0.825	1.25e-10
ILMN_3235065	ZNHIT6	-0.655	1.27e-10
ILMN_2384241	TGFBR2	-0.66	1.29e-10
ILMN_3277209	LOC285943	-0.761	1.32e-10
ILMN_1657898	MTFP1	-0.713	1.35e-10
ILMN_1751075	SETD4	-0.62	1.36e-10
ILMN_2306565	MTX2	-0.643	1.4e-10
ILMN_1694587	EEF1B2	-0.607	1.43e-10
ILMN_1802553	MRPS24	-0.614	1.46e-10
ILMN_3290298	PPIA	-0.702	1.46e-10
ILMN_1724718	NCK2	-0.602	1.47e-10
ILMN_2364174	CSNK1A1	-0.57	1.49e-10
ILMN_1813207	MRPS9	-0.638	1.51e-10
ILMN_1698605	TMEM43	-0.606	1.51e-10
ILMN_1720703	SLC25A3	-0.655	1.52e-10
ILMN_1750167	PRR3	-0.875	1.55e-10
ILMN_1652806	ATP5J	-0.598	1.64e-10
ILMN_1660718	GABBR2	-0.69	1.64e-10
ILMN_2125747	LOC606724	-0.621	1.65e-10
ILMN_1674386	PITX1	-0.707	1.67e-10
ILMN_1693108	RUVBL1	-0.61	1.67e-10
ILMN_1802157	THOC1	-0.64	1.72e-10
ILMN_1679280	PPIAP66	-0.827	1.73e-10
ILMN_2188374	XPOT	-0.768	1.77e-10
ILMN_1778136	ZMYND15	-0.699	1.77e-10
ILMN_2121068	ADAM17	-0.673	1.81e-10
ILMN_1912662	NA	-0.813	1.81e-10
ILMN_1654671	SLMO1	-0.693	1.84e-10
ILMN_1801348	GOT2	-0.612	1.88e-10
ILMN_2053679	ACADM	-0.608	1.92e-10
ILMN_2312194	CYB5A	-0.546	2.01e-10
ILMN_1772278	TANC1	-0.717	2.02e-10
ILMN_2053281	C14orf149	-0.62	2.04e-10
ILMN_1701512	KIAA0391	-0.566	2.08e-10
ILMN_1785919	TMEM191A	-0.667	2.12e-10
ILMN_1675577	TRMT61A	-0.623	2.12e-10
ILMN_2288483	CEP19	-0.862	2.15e-10
ILMN_1726434	UNC45A	-0.56	2.28e-10
ILMN_2155172	BRIX1	-0.605	2.32e-10
ILMN_1697460	REEP6	-0.646	2.37e-10
ILMN_1803392	TAX1BP3	-0.562	2.37e-10
ILMN_1892859	ONECUT2	-0.83	2.38e-10
ILMN_1668507	DDAH1	-0.674	2.44e-10
ILMN_1662334	DNAJA3	-0.582	2.46e-10
ILMN_1699737	TRAP1	-0.697	2.47e-10
ILMN_1790228	FURIN	-0.681	2.56e-10
ILMN_1668484	LRRC47	-0.577	2.63e-10
ILMN_1769517	PRKDC	-0.778	2.63e-10
ILMN_2161746	TRIP10	-0.685	2.64e-10
ILMN_1714384	PCCA	-0.557	2.65e-10
ILMN_1666502	SOBP	-0.796	2.66e-10
ILMN_2057399	ZBTB8OS	-0.612	2.68e-10
ILMN_1798712	USP4	-0.594	2.72e-10
ILMN_1667883	THOC5	-0.704	2.74e-10
ILMN_3235326	LOC388796	-0.654	2.76e-10
ILMN_2367020	SEC61G	-0.571	2.77e-10
ILMN_1760890	SEPN1	-0.642	2.79e-10
ILMN_2374687	PTPN13	-0.611	2.8e-10
ILMN_1741391	RALGAPA1	-0.626	2.8e-10
ILMN_2278433	LOC285074	-0.65	2.82e-10
ILMN_1672650	PKM2	-0.719	2.83e-10
ILMN_2094106	HSD17B12	-0.605	2.92e-10
ILMN_1766408	CBFB	-0.618	2.97e-10
ILMN_1772946	STRN3	-0.884	2.97e-10
ILMN_1661264	SHMT2	-0.733	2.99e-10
ILMN_1749432	MRPL32	-0.606	3.02e-10
ILMN_1728498	PCBP4	-0.706	3.08e-10
ILMN_1654392	KHNYN	-0.615	3.16e-10
ILMN_1683415	CAMK2D	-0.624	3.17e-10
ILMN_1710885	RPSA	-0.627	3.19e-10
ILMN_1699357	SLC22A5	-0.684	3.22e-10
ILMN_1757278	HSPD1	-0.765	3.26e-10
ILMN_2392189	CTDSPL	-0.667	3.43e-10
ILMN_1800197	MRPL36	-0.618	3.43e-10
ILMN_1758823	SMARCB1	-0.561	3.49e-10
ILMN_1655521	DMRTA1	-0.716	3.53e-10
ILMN_1729533	APOA1BP	-0.542	3.64e-10
ILMN_1695386	RAD51C	-0.613	3.76e-10
ILMN_1690295	RPS29	-0.645	3.9e-10
ILMN_1658337	AKIRIN1	-0.627	3.93e-10
ILMN_2347592	NMB	-0.635	3.93e-10
ILMN_1762529	SLC12A8	-0.679	3.95e-10
ILMN_1795991	C22orf28	-0.579	3.96e-10
ILMN_2151541	DNAJC10	-0.709	3.96e-10
ILMN_2375992	SPINT1	-0.591	4e-10
ILMN_1678140	TTC4	-0.553	4.1e-10
ILMN_2233366	ASAP1	-0.699	4.2e-10
ILMN_1718285	HOXC8	-0.734	4.21e-10
ILMN_2317658	SLC3A2	-1.058	4.36e-10
ILMN_2237211	NXPH4	-0.634	4.47e-10
ILMN_2219131	RPS15	-0.7	4.48e-10
ILMN_1811767	INHBE	-0.884	4.61e-10
ILMN_3251423	CHDH	-0.595	4.62e-10
ILMN_2232712	MYO10	-0.706	4.73e-10
ILMN_1798254	ACTR10	-0.69	4.74e-10
ILMN_1666471	UQCRQ	-0.583	4.74e-10
ILMN_1670379	ANTXR1	-0.678	4.78e-10
ILMN_1753607	PNO1	-0.632	4.81e-10
ILMN_1715583	BOP1	-0.742	4.87e-10
ILMN_1800317	WNT5A	-0.62	4.97e-10
ILMN_3310491	NA	-0.76	5.16e-10
ILMN_1757099	C10orf81	-0.755	5.33e-10
ILMN_1760990	SH3GL3	-0.683	5.35e-10
ILMN_2067708	TFB2M	-0.731	5.36e-10
ILMN_1684114	TPI1P2	-0.716	5.84e-10
ILMN_3237562	SNORA76	-0.536	5.85e-10
ILMN_2129234	TMEM47	-0.628	5.94e-10
ILMN_1742427	POLR1D	-0.531	5.99e-10
ILMN_1787705	ATP6V1B2	-0.509	6.02e-10
ILMN_2050617	CCT6P1	-0.637	6.06e-10
ILMN_2131177	GUCY1A3	-0.668	6.1e-10
ILMN_2319424	GYG2	-0.546	6.1e-10
ILMN_1777499	AK4	-0.718	6.2e-10
ILMN_1692177	TSC22D1	-0.821	6.23e-10
ILMN_1762825	CANX	-0.643	6.27e-10
ILMN_3236694	NA	-0.659	6.28e-10
ILMN_1716057	CAPN2	-0.691	6.29e-10
ILMN_1718972	MFSD3	-0.603	6.35e-10
ILMN_3214256	NA	-0.958	6.42e-10
ILMN_1679782	BLOC1S2	-0.551	6.43e-10
ILMN_1803775	HSPE1	-0.653	6.46e-10
ILMN_2371379	ACLY	-0.56	6.51e-10
ILMN_1743402	SIX4	-0.556	6.59e-10
ILMN_1761858	MID1	-0.731	6.64e-10
ILMN_2374159	HERPUD1	-1.025	6.71e-10
ILMN_1794599	SNRPD3	-0.698	6.74e-10
ILMN_1696087	PHB2	-0.576	6.85e-10
ILMN_1738529	BCS1L	-0.677	6.91e-10
ILMN_1738992	MNDA	-0.805	6.96e-10
ILMN_1711928	ACSF2	-0.631	6.97e-10
ILMN_2358540	RBMS1	-0.591	6.98e-10
ILMN_1712430	ATP5G1	-0.689	6.99e-10
ILMN_1723198	CDKN2B	-0.693	7.08e-10
ILMN_1792455	TMEM158	-0.816	7.1e-10
ILMN_1722789	THEG	-0.594	7.25e-10
ILMN_1686811	PPIA	-0.916	7.38e-10
ILMN_2136177	CNOT6	-0.549	7.42e-10
ILMN_1730084	COMT	-0.588	7.46e-10
ILMN_1693685	LINC00116	-0.57	7.53e-10
ILMN_1701621	SCO2	-0.659	7.6e-10
ILMN_1713189	C12orf41	-0.639	7.88e-10
ILMN_1657446	NTPCR	-0.589	7.9e-10
ILMN_1737685	CRLS1	-0.51	7.92e-10
ILMN_1673518	BRWD1	-0.613	7.95e-10
ILMN_2367239	RCAN1	-0.564	7.99e-10
ILMN_1708486	CNN2	-0.712	8.02e-10
ILMN_2173835	FTH1P3	-0.864	8.03e-10
ILMN_1774823	RPL34	-0.556	8.03e-10
ILMN_1713764	LOC100288092	-0.679	8.08e-10
ILMN_1707627	TPI1	-0.647	8.12e-10
ILMN_2041236	RAP1GAP2	-0.735	8.3e-10
ILMN_2110829	RPL23A	-0.66	8.38e-10
ILMN_2408908	MAP4K5	-0.579	8.45e-10
ILMN_1678904	ENO3	-0.614	8.46e-10
ILMN_1688127	LOC729739	-0.532	8.5e-10
ILMN_2222750	RPL23AP7	-0.596	8.55e-10
ILMN_1738099	CAMKMT	-0.523	8.57e-10
ILMN_1750511	NT5C3L	-0.628	8.76e-10
ILMN_1706969	BEND6	-0.677	8.77e-10
ILMN_3237926	CCNJL	-0.665	8.78e-10
ILMN_1696708	C14orf166	-0.66	8.99e-10
ILMN_1745217	KIAA1310	-0.59	9e-10
ILMN_1760718	ZMIZ2	-0.676	9.06e-10
ILMN_1793729	C15orf39	-0.669	9.24e-10
ILMN_1789624	TPM2	-0.625	9.27e-10
ILMN_1794595	GAMT	-0.667	9.33e-10
ILMN_1659553	LOC285074	-0.547	9.45e-10
ILMN_1718424	MRPS28	-0.615	9.49e-10
ILMN_1776519	RAP1GAP	-0.684	9.58e-10
ILMN_2098446	PMAIP1	-0.63	9.61e-10
ILMN_1657632	ZMYM6NB	-0.589	9.8e-10
ILMN_2046470	DAAM1	-0.578	1.01e-09
ILMN_1892638	DKFZP564C152	-0.603	1.02e-09
ILMN_2041577	GPR172A	-0.583	1.03e-09
ILMN_1803254	SMEK1	-0.538	1.03e-09
ILMN_2165867	DHCR7	-0.624	1.04e-09
ILMN_1698685	MATN2	-0.719	1.04e-09
ILMN_1789775	WDR74	-0.678	1.04e-09
ILMN_1781102	METTL21D	-0.587	1.05e-09
ILMN_1666444	RBMS1	-0.543	1.07e-09
ILMN_1797074	EMG1	-0.609	1.08e-09
ILMN_1655126	PI4KAP1	-0.588	1.09e-09
ILMN_3225941	NA	-0.522	1.1e-09
ILMN_1684663	ZDHHC13	-0.54	1.1e-09
ILMN_1886515	LOC100507338	-0.56	1.13e-09
ILMN_1672366	PIGY	-0.607	1.13e-09
ILMN_1696133	EPT1	-0.531	1.16e-09
ILMN_2402947	USP14	-0.573	1.17e-09
ILMN_3228639	NA	-0.646	1.19e-09
ILMN_2414399	NME1	-0.658	1.22e-09
ILMN_1685834	AMPH	-0.629	1.23e-09
ILMN_1740861	DTWD1	-0.637	1.24e-09
ILMN_1694233	ACYP1	-0.682	1.25e-09
ILMN_1796508	TOP1MT	-0.67	1.25e-09
ILMN_3211906	EEF1B2	-0.657	1.29e-09
ILMN_3238845	FAM165B	-0.568	1.29e-09
ILMN_1721703	PNN	-0.815	1.29e-09
ILMN_1746393	TSEN2	-0.544	1.3e-09
ILMN_1675677	TMPRSS3	-0.718	1.31e-09
ILMN_1775285	ATP13A5	-0.69	1.32e-09
ILMN_1714765	STRADB	-0.562	1.32e-09
ILMN_1678165	LSM7	-0.57	1.36e-09
ILMN_1686235	GNPNAT1	-0.538	1.39e-09
ILMN_1773741	GOLGA5	-0.61	1.39e-09
ILMN_1737561	N4BP2L2	-0.567	1.42e-09
ILMN_3234762	RN5S9	-0.562	1.44e-09
ILMN_1789913	SMPDL3B	-0.707	1.45e-09
ILMN_1706013	FTH1	-0.734	1.47e-09
ILMN_1769282	FRMD6	-0.539	1.48e-09
ILMN_2205245	GPN2	-0.564	1.5e-09
ILMN_3247139	C17orf96	-0.554	1.51e-09
ILMN_1685678	EEF1B2	-0.513	1.54e-09
ILMN_2188722	GLS	-0.561	1.54e-09
ILMN_3219764	RPSA	-0.617	1.54e-09
ILMN_3225591	RPL14	-0.537	1.57e-09
ILMN_1782538	VIM	-0.574	1.59e-09
ILMN_1657373	LEPREL1	-0.602	1.61e-09
ILMN_1772527	C12orf44	-0.534	1.66e-09
ILMN_1765326	DGKD	-0.651	1.66e-09
ILMN_2360415	PRNP	-0.65	1.67e-09
ILMN_1772722	MRPS33	-0.586	1.73e-09
ILMN_1665871	ANGEL1	-0.608	1.75e-09
ILMN_1684158	GPT2	-0.771	1.75e-09
ILMN_1678808	ATG14	-0.561	1.89e-09
ILMN_1702783	SNRPA1	-0.816	1.9e-09
ILMN_3236713	SNHG1	-0.649	1.92e-09
ILMN_1727184	WDR36	-0.509	2.05e-09
ILMN_2294976	ANG	-0.63	2.06e-09
ILMN_1690138	PHF10	-0.556	2.1e-09
ILMN_1752394	CCNB1IP1	-0.558	2.11e-09
ILMN_1701007	PON3	-0.64	2.15e-09
ILMN_1703477	ARHGEF2	-0.682	2.18e-09
ILMN_1799139	PLOD2	-0.711	2.18e-09
ILMN_1712298	ANKRD46	-0.593	2.3e-09
ILMN_1798620	PQLC1	-0.646	2.33e-09
ILMN_1783285	CTPS	-0.631	2.35e-09
ILMN_1770719	KIAA0664	-0.557	2.38e-09
ILMN_1685824	B4GALT5	-0.543	2.4e-09
ILMN_2108735	EEF1A2	-0.626	2.4e-09
ILMN_1653133	SH3D19	-0.542	2.41e-09
ILMN_2234016	FTH1	-0.482	2.43e-09
ILMN_1796063	TRIM44	-0.532	2.47e-09
ILMN_2386818	URGCP	-0.54	2.47e-09
ILMN_1658494	C13orf15	-0.59	2.49e-09
ILMN_1651385	MFN2	-0.584	2.56e-09
ILMN_2371055	EFNA1	-0.558	2.57e-09
ILMN_1799814	SNRNP40	-0.586	2.57e-09
ILMN_1674533	TRPV6	-0.6	2.58e-09
ILMN_1814282	AEN	-0.644	2.6e-09
ILMN_1788547	GCLM	-0.525	2.6e-09
ILMN_1815035	DENND2C	-0.558	2.63e-09
ILMN_1798249	AK3L1	-0.63	2.64e-09
ILMN_3228700	POLD2	-0.606	2.68e-09
ILMN_1716053	AK2	-0.523	2.7e-09
ILMN_3240321	AEN	-0.545	2.71e-09
ILMN_1726245	TGFBR2	-0.514	2.75e-09
ILMN_2278335	AKR1B15	-0.682	2.8e-09
ILMN_2144116	CPSF2	-0.591	2.81e-09
ILMN_1788625	EXOC5	-0.56	2.81e-09
ILMN_1673962	NUP205	-0.555	2.81e-09
ILMN_1728845	SMARCD1	-0.61	2.81e-09
ILMN_2066124	AFG3L2	-0.594	2.82e-09
ILMN_1776088	NAT9	-0.601	2.82e-09
ILMN_3236680	PPAT	-0.579	2.82e-09
ILMN_1806023	JUN	-0.576	2.86e-09
ILMN_1679185	LEF1	-0.692	2.87e-09
ILMN_1728984	PA2G4	-0.581	2.92e-09
ILMN_1774617	NAB1	-0.547	2.94e-09
ILMN_3247064	SNRNP40	-0.529	2.96e-09
ILMN_1724581	EDC3	-0.551	2.99e-09
ILMN_1700733	KIAA1370	-0.578	3e-09
ILMN_3198247	NA	-0.565	3.03e-09
ILMN_2064725	METTL7B	-0.616	3.12e-09
ILMN_2151818	PSMA6	-0.518	3.12e-09
ILMN_1777139	MAK16	-0.661	3.24e-09
ILMN_2079786	NUAK1	-0.527	3.24e-09
ILMN_1730347	CCDC115	-0.517	3.25e-09
ILMN_1691364	STAT1	-0.646	3.33e-09
ILMN_2184184	ANXA1	-0.827	3.36e-09
ILMN_1679476	GART	-0.521	3.36e-09
ILMN_1711810	PNKD	-0.515	3.36e-09
ILMN_2391551	PROSER1	-0.541	3.41e-09
ILMN_3282768	PPP1R14B	-0.475	3.44e-09
ILMN_1784709	GNPDA1	-0.514	3.48e-09
ILMN_1738523	MYD88	-0.58	3.51e-09
ILMN_1665148	NA	-0.538	3.53e-09
ILMN_1685661	RRP15	-0.53	3.53e-09
ILMN_1796216	VASH1	-0.597	3.74e-09
ILMN_1782488	RNASEH2B	-0.599	3.78e-09
ILMN_1726456	SLC3A2	-1.02	3.8e-09
ILMN_3223181	SEC13	-0.621	4.01e-09
ILMN_1726547	MAP3K5	-0.638	4.06e-09
ILMN_1687213	FAM167A	-0.569	4.08e-09
ILMN_1671257	DKC1	-0.507	4.09e-09
ILMN_1707631	MED10	-0.569	4.09e-09
ILMN_1686082	C14orf79	-0.697	4.1e-09
ILMN_1691393	DNPEP	-0.683	4.21e-09
ILMN_1739423	RN7SK	-0.735	4.31e-09
ILMN_1779185	SPECC1L	-0.563	4.33e-09
ILMN_1770084	TACC1	-0.536	4.35e-09
ILMN_1677237	CHCHD2	-0.574	4.47e-09
ILMN_1697024	STYX	-0.56	4.47e-09
ILMN_2129927	EXT1	-0.556	4.52e-09
ILMN_1686562	KIF13B	-0.603	4.54e-09
ILMN_2266005	FAM165B	-0.548	4.56e-09
ILMN_1661337	SRM	-0.557	4.62e-09
ILMN_2311278	ADD3	-0.653	4.68e-09
ILMN_1729197	NA	-0.535	4.72e-09
ILMN_2308338	BMF	-0.54	4.73e-09
ILMN_3216125	NA	-0.477	4.76e-09
ILMN_1797974	AIG1	-0.535	4.86e-09
ILMN_1764573	XIST	-0.589	4.87e-09
ILMN_1691432	PRDM4	-0.597	4.89e-09
ILMN_1796589	TRIP13	-0.666	4.9e-09
ILMN_1776963	LMAN2	-0.545	4.95e-09
ILMN_1746525	FTH1	-0.741	5.08e-09
ILMN_1785926	ZNF621	-0.561	5.24e-09
ILMN_1743303	TTC1	-0.556	5.34e-09
ILMN_3254492	NA	-0.542	5.44e-09
ILMN_2210729	STYXL1	-0.509	5.45e-09
ILMN_1676846	ABCE1	-0.612	5.61e-09
ILMN_1700633	ABHD4	-0.551	5.62e-09
ILMN_1787919	PARVB	-0.597	5.76e-09
ILMN_3226807	NHP2	-0.575	5.79e-09
ILMN_1751803	LSM10	-0.548	5.87e-09
ILMN_2375418	DPH2	-0.544	5.95e-09
ILMN_1652762	HIC2	-0.595	5.96e-09
ILMN_1724139	TMEM123	-0.547	6.1e-09
ILMN_1793241	SRD5A1	-0.619	6.13e-09
ILMN_1684391	PLOD1	-0.605	6.14e-09
ILMN_1776522	SLC50A1	-0.703	6.17e-09
ILMN_1875096	LINC00284	-0.569	6.32e-09
ILMN_2225537	PTGR1	-0.512	6.34e-09
ILMN_1815626	DHCR7	-0.555	6.43e-09
ILMN_3302905	RPL23A	-0.465	6.52e-09
ILMN_1685709	TMEM125	-0.566	6.65e-09
ILMN_1810176	MAP3K7	-0.473	6.68e-09
ILMN_3236866	ULK4	-0.602	6.68e-09
ILMN_1751958	NSUN5	-0.527	6.74e-09
ILMN_1770978	LINC00052	-0.626	6.75e-09
ILMN_1774547	MPRIP	-0.539	6.77e-09
ILMN_1704291	CHCHD2	-0.57	6.79e-09
ILMN_1673548	LGALSL	-0.538	6.89e-09
ILMN_1730077	RPUSD2	-0.548	6.97e-09
ILMN_1774028	MTFR1	-0.622	7e-09
ILMN_1705814	KRT80	-0.568	7.03e-09
ILMN_1720344	NIPA2	-0.48	7.16e-09
ILMN_1777096	TDG	-0.5	7.2e-09
ILMN_1764629	SLC39A14	-0.687	7.34e-09
ILMN_1679262	DPYSL3	-0.655	7.35e-09
ILMN_1703305	TWF2	-0.55	7.36e-09
ILMN_2159859	LYSMD4	-0.573	7.38e-09
ILMN_1773797	ANAPC1	-0.623	7.39e-09
ILMN_2322552	NCKAP1	-0.513	7.42e-09
ILMN_1672884	MTFMT	-0.619	7.43e-09
ILMN_2187727	NOC3L	-0.521	7.47e-09
ILMN_2073235	FTH1	-0.653	7.52e-09
ILMN_1798952	KDELR3	-0.566	7.56e-09
ILMN_1707339	BTG3	-0.585	7.6e-09
ILMN_1788961	PPP2R2A	-0.477	7.7e-09
ILMN_2221564	LYAR	-0.627	7.71e-09
ILMN_1699603	MRPL12	-0.598	7.73e-09
ILMN_1806907	PAWR	-0.542	7.74e-09
ILMN_2347349	CCNB1IP1	-0.535	7.88e-09
ILMN_1723211	L2HGDH	-0.54	7.89e-09
ILMN_2166524	CCNYL1	-0.577	7.93e-09
ILMN_1757370	SMPD1	-0.554	7.94e-09
ILMN_1763657	CXXC4	-0.554	8.03e-09
ILMN_1656540	RUVBL1	-0.539	8.08e-09
ILMN_2081070	BTC	-0.61	8.14e-09
ILMN_2123312	ERAP2	-0.79	8.2e-09
ILMN_1785095	ATP6V0E2	-0.522	8.34e-09
ILMN_2078334	CNOT10	-0.557	8.37e-09
ILMN_1718046	ARNT2	-0.623	8.46e-09
ILMN_2242937	ARSB	-0.592	8.92e-09
ILMN_1798926	SOCS2	-0.557	8.96e-09
ILMN_1735199	CIAPIN1	-0.586	9.01e-09
ILMN_1721046	PTMS	-0.555	9.1e-09
ILMN_1785831	ZDHHC13	-0.532	9.16e-09
ILMN_1696028	ETNK1	-0.58	9.24e-09
ILMN_1689318	NUAK1	-0.614	9.3e-09
ILMN_1778374	BSG	-0.546	9.54e-09
ILMN_3248352	CCDC88C	-0.647	9.55e-09
ILMN_2075927	STK40	-0.533	9.58e-09
ILMN_1741133	NME1	-0.577	9.9e-09
ILMN_1678052	C19orf24	-0.532	1.02e-08
ILMN_1683992	OXSM	-0.51	1.04e-08
ILMN_2374683	PTPN13	-0.668	1.04e-08
ILMN_1689378	CCRN4L	-0.628	1.06e-08
ILMN_1696911	FTH1	-0.814	1.06e-08
ILMN_1706502	EIF2AK2	-0.562	1.07e-08
ILMN_1684755	KAZALD1	-0.499	1.07e-08
ILMN_2353202	PTK7	-0.611	1.08e-08
ILMN_1722522	CCNT2	-0.578	1.09e-08
ILMN_1806752	PLEKHH2	-0.535	1.09e-08
ILMN_1763882	LOC388692	-0.57	1.12e-08
ILMN_1737991	NA	-0.491	1.12e-08
ILMN_2405628	TOP1MT	-0.675	1.12e-08
ILMN_1807455	DHRS7	-0.52	1.14e-08
ILMN_2401258	FAM13A	-0.731	1.14e-08
ILMN_1815385	SMAD9	-0.621	1.14e-08
ILMN_1738819	EFTUD2	-0.498	1.15e-08
ILMN_1789944	PGAM5	-0.501	1.15e-08
ILMN_1775962	MCOLN3	-0.574	1.16e-08
ILMN_1766657	STOM	-0.533	1.16e-08
ILMN_1709894	CLPX	-0.53	1.18e-08
ILMN_1751492	FAM18B	-0.572	1.18e-08
ILMN_1670542	AK2	-0.532	1.19e-08
ILMN_1836309	MCF2L-AS1	-0.537	1.2e-08
ILMN_1732985	PHF20L1	-0.476	1.21e-08
ILMN_2356311	FAM165B	-0.54	1.22e-08
ILMN_2324989	IKBIP	-0.551	1.22e-08
ILMN_1815261	PDIA4	-0.761	1.24e-08
ILMN_1697559	G6PD	-0.598	1.26e-08
ILMN_1723260	ETV5	-0.626	1.27e-08
ILMN_1707475	UBE2E2	-0.506	1.27e-08
ILMN_1670817	GRPEL1	-0.548	1.29e-08
ILMN_1738712	GPR180	-0.49	1.31e-08
ILMN_1809047	TBRG4	-0.573	1.33e-08
ILMN_3248511	FAM167A	-0.635	1.35e-08
ILMN_3288268	RPS29	-0.643	1.36e-08
ILMN_2312275	SRP54	-0.576	1.4e-08
ILMN_2330267	ABCE1	-0.576	1.41e-08
ILMN_1651776	FHOD1	-0.588	1.41e-08
ILMN_2403889	PRMT5	-0.509	1.41e-08
ILMN_1780711	VSIG7	-0.583	1.41e-08
ILMN_1756572	COQ2	-0.513	1.45e-08
ILMN_1757415	SELRC1	-0.51	1.45e-08
ILMN_1661220	TRIM16	-0.554	1.46e-08
ILMN_1698803	ZAK	-0.626	1.47e-08
ILMN_1799848	ANKRD22	-0.538	1.49e-08
ILMN_1665571	FLJ33630	-0.541	1.49e-08
ILMN_1786189	MKI67IP	-0.493	1.51e-08
ILMN_1677509	PRR7	-0.536	1.51e-08
ILMN_1814011	NA	-0.509	1.52e-08
ILMN_1669553	UBE2E3	-0.497	1.56e-08
ILMN_1682738	SMAD3	-0.531	1.6e-08
ILMN_1759670	AMACR	-0.672	1.63e-08
ILMN_2044617	MTERFD1	-0.547	1.63e-08
ILMN_2308689	AGBL5	-0.516	1.65e-08
ILMN_1763460	NHP2L1	-0.463	1.67e-08
ILMN_1696675	CES2	-0.61	1.68e-08
ILMN_1690894	HSP90B3P	-0.844	1.68e-08
ILMN_1800078	LMO2	-0.532	1.68e-08
ILMN_1805225	LPCAT3	-0.476	1.68e-08
ILMN_1653200	SLC22A17	-0.526	1.68e-08
ILMN_2381397	HSPD1	-0.536	1.71e-08
ILMN_1805161	LZTR1	-0.623	1.72e-08
ILMN_1813817	MRPL55	-0.51	1.72e-08
ILMN_1679800	BRIX1	-0.555	1.74e-08
ILMN_2298860	HAGHL	-0.551	1.87e-08
ILMN_1795128	PROSER1	-0.548	1.9e-08
ILMN_1811593	NIPAL1	-0.63	1.91e-08
ILMN_1805658	LTV1	-0.487	1.92e-08
ILMN_1726114	SLC45A3	-0.58	1.92e-08
ILMN_2413041	TEAD4	-0.543	1.92e-08
ILMN_1656413	ZMPSTE24	-0.503	1.93e-08
ILMN_1702775	LRP5	-0.654	1.95e-08
ILMN_3266944	RPS29	-0.573	1.96e-08
ILMN_1787026	SEC61G	-0.491	1.97e-08
ILMN_2172174	PNP	-0.506	1.98e-08
ILMN_3247261	RAPGEF2	-0.539	2.07e-08
ILMN_1748707	CRELD2	-0.955	2.08e-08
ILMN_1794522	EIF5A	-0.506	2.1e-08
ILMN_3309349	SNHG8	-0.602	2.11e-08
ILMN_1773073	PHYH	-0.527	2.12e-08
ILMN_1739749	B3GALT6	-0.47	2.17e-08
ILMN_1722820	KDELR3	-0.601	2.17e-08
ILMN_1733174	LOC100132057	-0.697	2.18e-08
ILMN_2412549	GAR1	-0.466	2.19e-08
ILMN_2333146	BCR	-0.546	2.2e-08
ILMN_1668721	CCND3	-0.514	2.24e-08
ILMN_2070013	SLC25A15	-0.555	2.25e-08
ILMN_1800787	RFTN1	-0.533	2.27e-08
ILMN_1815264	RHBDD3	-0.538	2.3e-08
ILMN_1685854	C5orf53	-0.585	2.39e-08
ILMN_1805148	C2orf63	-0.529	2.43e-08
ILMN_1679041	SLC3A2	-1.002	2.43e-08
ILMN_3284447	ABCE1	-0.593	2.44e-08
ILMN_1792825	ARIH2	-0.57	2.46e-08
ILMN_3247821	TMEM206	-0.472	2.46e-08
ILMN_1707356	CFL2	-0.533	2.47e-08
ILMN_3242603	GTF2H2B	-0.733	2.52e-08
ILMN_2380243	SMAGP	-0.529	2.55e-08
ILMN_1694548	ANXA3	-0.589	2.58e-08
ILMN_3268028	BMS1	-0.508	2.58e-08
ILMN_3230435	VOPP1	-0.595	2.59e-08
ILMN_1787251	DAAM1	-0.636	2.68e-08
ILMN_1681651	FOLH1	-0.503	2.71e-08
ILMN_1815326	CCDC68	-0.592	2.72e-08
ILMN_1803510	NA	-0.595	2.72e-08
ILMN_1763540	PSME4	-0.571	2.74e-08
ILMN_1788607	RPL23A	-0.545	2.82e-08
ILMN_2335398	CECR5	-0.551	2.83e-08
ILMN_2047354	LINC00467	-0.51	2.83e-08
ILMN_1687958	SLC25A22	-0.599	2.83e-08
ILMN_1733869	OGDH	-0.533	2.89e-08
ILMN_2373062	RHBDF2	-0.579	2.9e-08
ILMN_2371685	UBE2E1	-0.687	2.91e-08
ILMN_1771462	RPL36	-0.591	2.92e-08
ILMN_1721626	ARID5B	-0.52	2.93e-08
ILMN_1782635	YARS2	-0.507	2.96e-08
ILMN_1800465	NA	-0.571	3.1e-08
ILMN_2137536	ZZZ3	-0.486	3.11e-08
ILMN_1705032	SEH1L	-0.58	3.13e-08
ILMN_1797318	HSPA14	-0.512	3.17e-08
ILMN_1819384	VTRNA1-3	-0.522	3.19e-08
ILMN_1792168	GALE	-0.509	3.2e-08
ILMN_1745807	TMEM62	-0.488	3.21e-08
ILMN_1796710	PHC1	-0.569	3.25e-08
ILMN_1656826	SH3RF1	-0.524	3.25e-08
ILMN_1737163	SH3BGRL3	-0.469	3.53e-08
ILMN_1754795	FAT1	-0.583	3.56e-08
ILMN_1653618	ZZZ3	-0.471	3.64e-08
ILMN_1753665	PRR4	-0.511	3.67e-08
ILMN_1800451	MED16	-0.607	3.68e-08
ILMN_2050654	SAV1	-0.571	3.68e-08
ILMN_1765021	TOP3B	-0.583	3.68e-08
ILMN_1707783	CCDC72	-0.51	3.75e-08
ILMN_2129349	TSSC1	-0.461	3.78e-08
ILMN_3244323	LOC148413	-0.457	3.8e-08
ILMN_1696316	CPT1A	-0.462	3.92e-08
ILMN_1689665	NAE1	-0.453	3.92e-08
ILMN_2355168	MGST1	-0.51	3.94e-08
ILMN_1768050	SCOC	-0.587	3.95e-08
ILMN_1762932	CHMP2A	-0.542	3.98e-08
ILMN_1810235	ATP6V1E2	-0.484	4.05e-08
ILMN_2347949	G6PD	-0.505	4.09e-08
ILMN_3304555	CHCHD2	-0.56	4.11e-08
ILMN_2120210	RCAN2	-0.614	4.11e-08
ILMN_1759743	SLC38A10	-0.493	4.11e-08
ILMN_2077623	RRAS2	-0.514	4.13e-08
ILMN_2354478	CYFIP2	-0.473	4.14e-08
ILMN_1773935	TMEM165	-0.525	4.2e-08
ILMN_2394193	METTL21D	-0.501	4.28e-08
ILMN_2365544	NHP2	-0.448	4.28e-08
ILMN_3245000	RPL23A	-0.427	4.28e-08
ILMN_1722583	COX4NB	-0.495	4.33e-08
ILMN_1762312	FOXRED1	-0.497	4.42e-08
ILMN_1743241	ARL4A	-0.578	4.43e-08
ILMN_1700074	SNORA62	-0.562	4.47e-08
ILMN_1684446	SPAG7	-0.495	4.49e-08
ILMN_1718136	UQCRHL	-0.488	4.6e-08
ILMN_1796397	CISD2	-0.533	4.68e-08
ILMN_1688534	EIF2B5	-0.62	4.68e-08
ILMN_1749180	ESRP1	-0.555	4.72e-08
ILMN_1768480	VGLL4	-0.569	4.72e-08
ILMN_2348050	MRPL21	-0.474	4.79e-08
ILMN_1733680	AZI2	-0.505	4.82e-08
ILMN_1814726	SCARB2	-0.428	4.87e-08
ILMN_3244434	ARAP2	-0.6	4.91e-08
ILMN_2274180	MKKS	-0.5	4.91e-08
ILMN_1777190	CFD	-0.476	4.95e-08
ILMN_1790891	CKAP4	-0.576	4.97e-08
ILMN_1775965	PPP4R4	-0.715	5.01e-08
ILMN_2131861	SOCS2	-0.503	5.01e-08
ILMN_1657837	ZC3H8	-0.496	5.01e-08
ILMN_3239181	ITPRIP	-0.532	5.02e-08
ILMN_1719611	CCT6A	-0.683	5.03e-08
ILMN_2186858	ZNF839	-0.53	5.05e-08
ILMN_1718672	NHP2	-0.461	5.1e-08
ILMN_1731174	RPSAP56	-0.499	5.11e-08
ILMN_3240365	MNX1	-0.503	5.15e-08
ILMN_1662198	RANGAP1	-0.489	5.19e-08
ILMN_1760741	NDUFA9	-0.494	5.37e-08
ILMN_1732452	MAPKAPK3	-0.571	5.42e-08
ILMN_1705372	THEG	-0.549	5.43e-08
ILMN_1776005	OSTC	-0.476	5.45e-08
ILMN_2076658	MRPL1	-0.637	5.5e-08
ILMN_1683859	SLC7A1	-0.647	5.51e-08
ILMN_1683927	ITGAE	-0.589	5.52e-08
ILMN_2390114	AP3D1	-0.538	5.53e-08
ILMN_1786469	FBXO22	-0.504	5.56e-08
ILMN_1735432	ISCU	-0.463	5.56e-08
ILMN_1660856	ALG11	-0.535	5.68e-08
ILMN_2310703	RPS26	-0.492	5.69e-08
ILMN_1671891	PID1	-0.56	5.7e-08
ILMN_2373632	IDH3B	-0.542	5.76e-08
ILMN_3182422	C1orf86	-0.525	5.91e-08
ILMN_1678579	CPT2	-0.495	5.92e-08
ILMN_1672009	HLA-F-AS1	-0.496	5.95e-08
ILMN_2318733	BNIP1	-0.515	6.03e-08
ILMN_1738369	TUFM	-0.455	6.08e-08
ILMN_1794967	EIF4ENIF1	-0.482	6.1e-08
ILMN_1763603	FAM177A1	-0.761	6.12e-08
ILMN_1763000	ADAP2	-0.522	6.2e-08
ILMN_2382717	OPN3	-0.535	6.2e-08
ILMN_1773968	SERBP1	-0.543	6.31e-08
ILMN_1753980	LRRC37B	-0.449	6.32e-08
ILMN_2305544	DBI	-0.433	6.33e-08
ILMN_1671911	MTA1	-0.512	6.39e-08
ILMN_1669502	E2F3	-0.527	6.5e-08
ILMN_1725183	TBCE	-0.475	6.73e-08
ILMN_2051867	PTCD2	-0.494	6.76e-08
ILMN_1745119	C7orf11	-0.528	6.79e-08
ILMN_1706265	TRIM61	-0.544	6.79e-08
ILMN_1692368	DLX2	-0.546	6.84e-08
ILMN_1726410	APRT	-0.487	6.88e-08
ILMN_1764964	IFNGR2	-0.455	6.95e-08
ILMN_1704477	COX5A	-0.488	6.97e-08
ILMN_1759984	KCTD1	-0.574	7.22e-08
ILMN_2113490	NTN4	-0.452	7.33e-08
ILMN_1756162	EXOSC8	-0.502	7.35e-08
ILMN_1659550	RPSAP52	-0.507	7.46e-08
ILMN_2132599	ANKRD22	-0.545	7.61e-08
ILMN_1677887	PMS2	-0.492	7.77e-08
ILMN_1771051	RPL29	-0.509	7.84e-08
ILMN_1791280	HSPB8	-0.49	7.94e-08
ILMN_2097546	NUDC	-0.458	7.99e-08
ILMN_1751362	FASTKD1	-0.613	8.01e-08
ILMN_1769751	PIGG	-0.499	8.01e-08
ILMN_1661593	FAM18B	-0.595	8.12e-08
ILMN_2184640	NOLC1	-0.444	8.15e-08
ILMN_1700461	AARSD1	-0.548	8.19e-08
ILMN_1712950	PFN1	-0.448	8.33e-08
ILMN_1726839	DCUN1D5	-0.589	8.35e-08
ILMN_1806030	PPL	-0.492	8.58e-08
ILMN_1811433	RPL8	-0.486	8.58e-08
ILMN_1715069	TANK	-0.467	8.76e-08
ILMN_1807177	KIAA1797	-0.458	9e-08
ILMN_1743499	POLDIP2	-0.453	9.04e-08
ILMN_1738816	FOXO1	-0.51	9.14e-08
ILMN_1737738	NDUFA12	-0.446	9.17e-08
ILMN_1718069	MIS12	-0.492	9.18e-08
ILMN_1752579	ATP6V0A1	-0.542	9.19e-08
ILMN_2415179	CLSTN1	-0.479	9.29e-08
ILMN_1658504	CHKA	-0.517	9.3e-08
ILMN_1749014	ACLY	-0.48	9.32e-08
ILMN_1777118	INTS9	-0.453	9.5e-08
ILMN_3188099	SRRM1	-0.505	9.5e-08
ILMN_1688753	PTDSS1	-0.485	9.51e-08
ILMN_1676745	ZNF142	-0.496	9.63e-08
ILMN_3277905	SCD	-0.494	9.77e-08
ILMN_1912737	HIPK2	-0.565	9.79e-08
ILMN_2318725	EEF1B2	-0.5	9.82e-08
ILMN_1738652	BAD	-0.47	9.83e-08
ILMN_1659142	MDK	-0.578	9.9e-08
ILMN_1790757	ADSL	-0.486	9.93e-08
ILMN_1810374	TMEM156	-0.555	1e-07
ILMN_1797009	F3	-0.542	1.01e-07
ILMN_1672504	PDXK	-0.527	1.01e-07
ILMN_1665538	SKP2	-0.482	1.02e-07
ILMN_2092693	LSM12	-0.424	1.04e-07
ILMN_1676393	ATP5G1	-0.572	1.05e-07
ILMN_1785161	CHCHD6	-0.481	1.06e-07
ILMN_1795822	DIS3L	-0.482	1.06e-07
ILMN_1694923	PTPN9	-0.52	1.06e-07
ILMN_1755221	LMAN2L	-0.536	1.07e-07
ILMN_1666409	PSMB6	-0.462	1.07e-07
ILMN_1726783	RNASEH1	-0.503	1.07e-07
ILMN_1700660	RNF135	-0.474	1.07e-07
ILMN_1771622	CALY	-0.592	1.1e-07
ILMN_3219643	NA	-0.451	1.1e-07
ILMN_1712678	RPS27L	-0.422	1.1e-07
ILMN_2091347	IDH1	-0.482	1.11e-07
ILMN_3176090	RCC2	-0.487	1.12e-07
ILMN_2105983	XRCC5	-0.485	1.12e-07
ILMN_1720373	SLC7A5	-0.67	1.13e-07
ILMN_2376667	POFUT2	-0.489	1.14e-07
ILMN_1770466	ATP5G3	-0.52	1.15e-07
ILMN_1754860	MRPS12	-0.583	1.16e-07
ILMN_1791396	DGCR6L	-0.518	1.17e-07
ILMN_1721008	DUT	-0.519	1.17e-07
ILMN_3235312	LOC92659	-0.487	1.17e-07
ILMN_1724753	NIN	-0.521	1.17e-07
ILMN_2310968	RUFY1	-0.537	1.17e-07
ILMN_2358919	TP53I3	-0.546	1.17e-07
ILMN_2103720	MRPL15	-0.623	1.18e-07
ILMN_1806408	ACADVL	-0.562	1.2e-07
ILMN_1777066	NIF3L1	-0.439	1.2e-07
ILMN_1815203	HMGCS2	-0.488	1.21e-07
ILMN_2392674	PRR3	-0.523	1.22e-07
ILMN_1779800	MARK1	-0.542	1.23e-07
ILMN_2189668	NUDT11	-0.533	1.23e-07
ILMN_1664910	RPSA	-0.493	1.23e-07
ILMN_1657395	HMGCR	-0.511	1.25e-07
ILMN_3208715	NA	-0.909	1.25e-07
ILMN_3219695	RNF145	-0.674	1.26e-07
ILMN_1790807	XPC	-0.468	1.26e-07
ILMN_1764503	NA	-0.568	1.3e-07
ILMN_1751378	RARS	-0.408	1.3e-07
ILMN_1718607	TSPAN4	-0.507	1.3e-07
ILMN_1768127	EBNA1BP2	-0.436	1.32e-07
ILMN_2299612	TMEM150A	-0.533	1.33e-07
ILMN_2234343	ACP6	-0.507	1.34e-07
ILMN_1667418	TMEM114	-0.505	1.34e-07
ILMN_1775542	FAIM3	-0.482	1.36e-07
ILMN_1776993	COG2	-0.489	1.46e-07
ILMN_1656977	HIBCH	-0.459	1.46e-07
ILMN_1701025	EPHX1	-0.465	1.54e-07
ILMN_1770732	COPS3	-0.429	1.56e-07
ILMN_1718924	ETFA	-0.461	1.57e-07
ILMN_1761566	C5orf32	-0.495	1.58e-07
ILMN_1813840	KDM1A	-0.487	1.58e-07
ILMN_1669972	B7H6	-0.475	1.6e-07
ILMN_1745798	GTF2F2	-0.429	1.63e-07
ILMN_1881909	NA	-0.694	1.63e-07
ILMN_2404385	REPIN1	-0.595	1.63e-07
ILMN_2212714	TMEM39B	-0.488	1.64e-07
ILMN_1769757	DNAAF2	-0.567	1.65e-07
ILMN_1672102	PTPRB	-0.555	1.66e-07
ILMN_1748916	C18orf55	-0.485	1.68e-07
ILMN_1676384	PCSK6	-0.487	1.68e-07
ILMN_1726809	BHLHE41	-0.546	1.69e-07
ILMN_1666007	TRAPPC6B	-0.641	1.7e-07
ILMN_2340027	TSPAN4	-0.489	1.72e-07
ILMN_1786278	FAM149A	-0.563	1.74e-07
ILMN_3245688	DGCR6L	-0.457	1.76e-07
ILMN_2376847	PDE1A	-0.525	1.77e-07
ILMN_3234993	ROMO1	-0.402	1.81e-07
ILMN_1687743	BTBD7	-0.498	1.82e-07
ILMN_1807359	CLEC11A	-0.462	1.82e-07
ILMN_1675844	WDR1	-0.54	1.82e-07
ILMN_3247578	FAT1	-0.623	1.83e-07
ILMN_2293374	TOP1MT	-0.532	1.83e-07
ILMN_2285802	SEC14L1	-0.435	1.84e-07
ILMN_1764457	HEATR7B1	-0.499	1.85e-07
ILMN_3255931	LOC100129297	-0.507	1.85e-07
ILMN_3242738	NA	-0.477	1.85e-07
ILMN_1709809	NHP2L1	-0.458	1.89e-07
ILMN_2083333	PMS2P5	-0.43	1.89e-07
ILMN_1794598	SCHIP1	-0.573	1.89e-07
ILMN_1657429	SMAGP	-0.54	1.89e-07
ILMN_1779279	MAPK1IP1L	-0.434	1.92e-07
ILMN_1727200	SLCO4A1	-0.535	1.92e-07
ILMN_1651987	CCDC167	-0.456	1.93e-07
ILMN_1729144	EBAG9	-0.541	1.93e-07
ILMN_1726647	RPS26	-0.406	1.94e-07
ILMN_1655734	RPF1	-0.497	1.96e-07
ILMN_1795026	FAM189B	-0.507	2e-07
ILMN_1730464	DNAL1	-0.444	2.02e-07
ILMN_3265343	ZMYM6NB	-0.484	2.03e-07
ILMN_1815039	RRP36	-0.469	2.04e-07
ILMN_3248218	SNORD104	-0.523	2.07e-07
ILMN_2134538	FTH1	-0.62	2.09e-07
ILMN_2332964	LGMN	-0.457	2.15e-07
ILMN_2102960	KIAA1370	-0.616	2.18e-07
ILMN_1735955	NA	-0.431	2.18e-07
ILMN_1699887	ST14	-0.508	2.19e-07
ILMN_1779832	C14orf33	-0.488	2.21e-07
ILMN_1839019	LPP	-0.457	2.21e-07
ILMN_1805192	ITPRIP	-0.513	2.22e-07
ILMN_3215206	NA	-0.489	2.22e-07
ILMN_1721022	SHC1	-0.437	2.25e-07
ILMN_3237956	ZC3H12C	-0.449	2.25e-07
ILMN_1663685	DGCR6	-0.472	2.27e-07
ILMN_3248833	RPS26	-0.503	2.27e-07
ILMN_1906187	LOC283070	-0.477	2.28e-07
ILMN_1657683	C1orf198	-0.43	2.29e-07
ILMN_1727618	C8orf38	-0.596	2.29e-07
ILMN_1653711	FZD2	-0.464	2.29e-07
ILMN_1811426	TMTC1	-0.518	2.3e-07
ILMN_1704094	PSMA6	-0.628	2.31e-07
ILMN_1741264	MRPS33	-0.407	2.33e-07
ILMN_1803686	ADA	-0.5	2.35e-07
ILMN_3280020	NA	-0.522	2.35e-07
ILMN_3290380	XRCC6	-0.468	2.35e-07
ILMN_1709604	SNORA64	-0.487	2.41e-07
ILMN_1750278	FTH1	-0.678	2.42e-07
ILMN_2387952	FAM134B	-0.459	2.44e-07
ILMN_1811551	DERA	-0.414	2.45e-07
ILMN_1792138	UQCRH	-0.628	2.47e-07
ILMN_1777765	C12orf10	-0.472	2.52e-07
ILMN_3265237	FLJ44342	-0.531	2.57e-07
ILMN_1688295	ZNF219	-0.493	2.66e-07
ILMN_2283325	WLS	-0.466	2.67e-07
ILMN_1813027	TRIM41	-0.465	2.71e-07
ILMN_1808568	PYCR2	-0.429	2.73e-07
ILMN_1703955	FBXO32	-0.468	2.74e-07
ILMN_1794740	CD151	-0.459	2.76e-07
ILMN_1729495	TRIM41	-0.428	2.76e-07
ILMN_1677466	DUSP6	-0.58	2.78e-07
ILMN_2156982	IMP4	-0.452	2.83e-07
ILMN_3302456	NA	-0.573	2.85e-07
ILMN_1755173	PLEKHA4	-0.485	2.86e-07
ILMN_1711414	MRPS27	-0.448	2.87e-07
ILMN_2055477	EXOSC7	-0.413	2.89e-07
ILMN_2189936	RPL36AL	-0.389	2.89e-07
ILMN_1701243	C10orf2	-0.488	2.9e-07
ILMN_1762718	CMTM4	-0.466	2.91e-07
ILMN_2089977	FKBP9L	-0.439	2.94e-07
ILMN_1702124	LNX2	-0.436	2.95e-07
ILMN_1720311	SLC25A46	-0.423	3.02e-07
ILMN_1678966	SNRPF	-0.425	3.03e-07
ILMN_2412922	C14orf43	-0.479	3.05e-07
ILMN_1732475	STYX	-0.416	3.06e-07
ILMN_2348090	MRPL55	-0.488	3.07e-07
ILMN_1787410	EIF6	-0.461	3.08e-07
ILMN_1796762	CCDC102A	-0.505	3.11e-07
ILMN_2128741	RDH11	-0.469	3.15e-07
ILMN_1760160	STX1A	-0.525	3.15e-07
ILMN_1657295	CPA6	-0.527	3.17e-07
ILMN_1666057	REEP2	-0.496	3.17e-07
ILMN_3237452	C17orf100	-0.457	3.22e-07
ILMN_2058251	VIM	-0.524	3.25e-07
ILMN_2386040	MYO19	-0.475	3.27e-07
ILMN_1746686	POLR1C	-0.466	3.3e-07
ILMN_3234456	TSTD1	-0.473	3.34e-07
ILMN_2181241	RPL23AP64	-0.555	3.39e-07
ILMN_1735680	TMEM30A	-0.486	3.41e-07
ILMN_3245659	ERI1	-0.414	3.42e-07
ILMN_2115434	RAB32	-0.423	3.49e-07
ILMN_1777811	URGCP	-0.453	3.5e-07
ILMN_1700507	CLASP1	-0.461	3.53e-07
ILMN_3227315	FTH1	-0.723	3.58e-07
ILMN_1686555	FYN	-0.577	3.65e-07
ILMN_1761479	ZC3HC1	-0.395	3.69e-07
ILMN_2388585	GOPC	-0.473	3.7e-07
ILMN_2386530	RPLP1	-0.382	3.72e-07
ILMN_1712556	ZW10	-0.416	3.72e-07
ILMN_1708660	RWDD4	-0.403	3.73e-07
ILMN_1795218	DHX30	-0.424	3.8e-07
ILMN_1662049	AGPAT5	-0.488	3.84e-07
ILMN_3209117	PHB	-0.541	3.87e-07
ILMN_3241665	C1orf133	-0.492	3.91e-07
ILMN_1730660	LGALS3	-0.53	3.93e-07
ILMN_2345908	DDX11	-0.492	3.95e-07
ILMN_1810420	DYSF	-0.51	3.96e-07
ILMN_1707503	C1orf144	-0.403	4e-07
ILMN_1742611	C1orf52	-0.411	4e-07
ILMN_2392546	PAICS	-0.447	4e-07
ILMN_1703558	FHL3	-0.476	4.1e-07
ILMN_1770412	AHCYL1	-0.431	4.18e-07
ILMN_3223317	PRELID1	-0.575	4.23e-07
ILMN_1772702	SRSF8	-0.432	4.24e-07
ILMN_1776104	NDUFS5	-0.4	4.25e-07
ILMN_1711919	SCYL2	-0.435	4.25e-07
ILMN_1692100	ZNF35	-0.445	4.32e-07
ILMN_2170595	RRM2B	-0.535	4.34e-07
ILMN_1756402	TMEM177	-0.418	4.38e-07
ILMN_2234970	SLC39A3	-0.509	4.39e-07
ILMN_1702700	PCBP4	-0.565	4.42e-07
ILMN_1659273	NA	-0.46	4.52e-07
ILMN_1796339	PLEKHA2	-0.445	4.55e-07
ILMN_1725528	LOC400657	-0.485	4.67e-07
ILMN_1746090	STT3A	-0.412	4.68e-07
ILMN_1737517	RPL29	-0.477	4.71e-07
ILMN_1768062	ADK	-0.407	4.75e-07
ILMN_1680618	MYC	-0.435	4.76e-07
ILMN_1697629	JMJD7	-0.502	4.8e-07
ILMN_1680683	BCR	-0.536	4.81e-07
ILMN_1681641	DLEU1	-0.544	4.88e-07
ILMN_1687266	TMEM191A	-0.448	4.88e-07
ILMN_1658327	BAZ1A	-0.536	4.89e-07
ILMN_1725791	PTPLA	-0.543	4.89e-07
ILMN_1741204	KLHDC2	-0.504	4.94e-07
ILMN_1742031	IFRD2	-0.447	4.98e-07
ILMN_2388874	GRHL3	-0.484	4.99e-07
ILMN_1731157	MYOZ1	-0.591	5e-07
ILMN_1777644	INPP5J	-0.404	5.05e-07
ILMN_1690282	CRADD	-0.386	5.12e-07
ILMN_1669394	EI24	-0.406	5.19e-07
ILMN_1679700	RPSAP47	-0.518	5.2e-07
ILMN_3241878	RNU6ATAC	-0.516	5.21e-07
ILMN_3246962	SPECC1L	-0.442	5.23e-07
ILMN_1667114	RPSAP58	-0.455	5.27e-07
ILMN_1681249	KIF21A	-0.49	5.35e-07
ILMN_1812031	PALM	-0.515	5.5e-07
ILMN_2283597	FAM134B	-0.477	5.54e-07
ILMN_3202432	NA	-0.388	5.54e-07
ILMN_1655316	PSMC6	-0.605	5.54e-07
ILMN_1735115	FOLH1	-0.467	5.61e-07
ILMN_1698996	SLC19A1	-0.462	5.61e-07
ILMN_2400922	OPRL1	-0.441	5.66e-07
ILMN_1744611	DCAF13	-0.501	5.84e-07
ILMN_1678004	TMEM41B	-0.439	5.94e-07
ILMN_2390974	DNAJB2	-0.399	6.02e-07
ILMN_2400030	PTPN2	-0.494	6.02e-07
ILMN_2059535	PPM1F	-0.504	6.07e-07
ILMN_1792489	ARPC2	-0.376	6.17e-07
ILMN_1741976	SMARCAD1	-0.438	6.17e-07
ILMN_1736327	CDC42EP3	-0.518	6.22e-07
ILMN_1907095	ONECUT2	-0.529	6.27e-07
ILMN_1749892	EGLN1	-0.431	6.28e-07
ILMN_1741224	GPR137C	-0.47	6.28e-07
ILMN_1778064	FICD	-0.74	6.29e-07
ILMN_1764945	AP3D1	-0.465	6.52e-07
ILMN_1718334	ITPA	-0.436	6.53e-07
ILMN_3276019	LOC100287195	-0.613	6.64e-07
ILMN_1654552	MRPS31	-0.395	6.66e-07
ILMN_2406313	RBCK1	-0.448	6.74e-07
ILMN_1678814	UBL5	-0.429	6.74e-07
ILMN_1690066	TIGD2	-0.474	6.81e-07
ILMN_1738677	PRPF8	-0.45	6.83e-07
ILMN_1779399	SNRPA	-0.41	6.83e-07
ILMN_1694799	PIAS2	-0.398	6.85e-07
ILMN_2399036	SEPN1	-0.502	6.87e-07
ILMN_1691131	LSMD1	-0.451	6.88e-07
ILMN_1683462	GSS	-0.411	7.06e-07
ILMN_1749634	PLRG1	-0.484	7.18e-07
ILMN_1774272	ESRRA	-0.434	7.2e-07
ILMN_1746720	TTC39C	-0.461	7.21e-07
ILMN_1715476	NA	-0.39	7.39e-07
ILMN_1682957	PACSIN3	-0.413	7.5e-07
ILMN_1691376	JAG1	-0.495	7.57e-07
ILMN_1653856	UBASH3B	-0.503	7.61e-07
ILMN_2361603	NDRG2	-0.456	7.65e-07
ILMN_1792681	CCDC86	-0.47	7.82e-07
ILMN_3235477	RRP1	-0.502	8.02e-07
ILMN_2270900	ZNF197	-0.443	8.06e-07
ILMN_3263329	GAR1	-0.449	8.14e-07
ILMN_1670172	WDR33	-0.371	8.16e-07
ILMN_1730082	RPUSD4	-0.435	8.2e-07
ILMN_1696622	SLC38A6	-0.411	8.2e-07
ILMN_1671494	USP5	-0.449	8.34e-07
ILMN_1668861	TPI1	-0.553	8.37e-07
ILMN_1714428	FBXO17	-0.472	8.45e-07
ILMN_2072178	ECHDC3	-0.436	8.46e-07
ILMN_1794470	ANKFY1	-0.424	8.47e-07
ILMN_3237632	NCLN	-0.506	8.47e-07
ILMN_3245517	RPS29	-0.489	8.63e-07
ILMN_2098325	C8orf33	-0.378	8.76e-07
ILMN_2046896	ESRRA	-0.384	8.87e-07
ILMN_1744835	MRPL21	-0.416	8.87e-07
ILMN_2408102	TFIP11	-0.391	8.9e-07
ILMN_3293049	POLRMT	-0.401	8.91e-07
ILMN_3303612	PABPC1L	-0.747	8.98e-07
ILMN_1673586	SLC6A6	-0.457	9.04e-07
ILMN_1785175	SWAP70	-0.394	9.18e-07
ILMN_1659786	CCDC76	-0.488	9.22e-07
ILMN_1739594	ACOT11	-0.451	9.26e-07
ILMN_1779616	SUCLG1	-0.381	9.38e-07
ILMN_1739847	EIF3D	-0.391	9.43e-07
ILMN_1737344	DDX41	-0.45	9.48e-07
ILMN_1731412	UBTD2	-0.42	9.5e-07
ILMN_1809522	NACC2	-0.508	9.6e-07
ILMN_1811480	ADPRHL2	-0.437	9.67e-07
ILMN_1785037	SSR2	-0.396	9.74e-07
ILMN_2381257	DSC2	-0.52	9.78e-07
ILMN_1727466	KCNMB4	-0.43	9.83e-07
ILMN_1697548	LPHN2	-0.47	9.83e-07
ILMN_2339234	TRIM16	-0.538	9.84e-07
ILMN_1667519	RRAS2	-0.437	9.85e-07
ILMN_1763264	MRPL2	-0.425	9.86e-07
ILMN_2362902	RASSF5	-0.449	9.87e-07
ILMN_1654916	KIF7	-0.516	9.92e-07
ILMN_2327795	RERE	-0.497	9.97e-07
ILMN_1655068	TOM1L2	-0.434	1e-06
ILMN_2311537	HMGA1	-0.44	1.01e-06
ILMN_1766718	LYSMD3	-0.476	1.01e-06
ILMN_2380740	MTO1	-0.427	1.01e-06
ILMN_1743049	PWP1	-0.362	1.01e-06
ILMN_1690371	MRPL11	-0.487	1.02e-06
ILMN_1793508	C7orf36	-0.487	1.03e-06
ILMN_1801377	SLC29A4	-0.546	1.03e-06
ILMN_1781819	PAPSS1	-0.418	1.04e-06
ILMN_1751028	SERPINH1	-0.422	1.04e-06
ILMN_1802799	AKIRIN1	-0.556	1.05e-06
ILMN_1743911	SLC25A39	-0.43	1.05e-06
ILMN_1808636	LARP1B	-0.426	1.06e-06
ILMN_1691449	CHCHD2	-0.434	1.07e-06
ILMN_1750636	RPS26	-0.454	1.09e-06
ILMN_1680644	MIOS	-0.374	1.1e-06
ILMN_1671932	SAMM50	-0.409	1.1e-06
ILMN_1783097	LOC100130000	-0.458	1.11e-06
ILMN_2097954	TSFM	-0.483	1.12e-06
ILMN_1693635	TSPYL2	-0.415	1.12e-06
ILMN_2411264	BTBD1	-0.473	1.13e-06
ILMN_1792671	C12orf29	-0.42	1.13e-06
ILMN_1680501	GTF2IRD2	-0.401	1.13e-06
ILMN_3278906	NA	-0.428	1.14e-06
ILMN_2358541	RBMS1	-0.433	1.15e-06
ILMN_1790659	GNL3	-0.468	1.16e-06
ILMN_2180866	RPS26P11	-0.386	1.16e-06
ILMN_1775823	POFUT2	-0.474	1.17e-06
ILMN_1790782	MED16	-0.512	1.18e-06
ILMN_1729767	TARBP2	-0.488	1.18e-06
ILMN_1764500	BRK1	-0.411	1.19e-06
ILMN_2318811	RANBP3	-0.418	1.22e-06
ILMN_1812759	GCH1	-0.382	1.24e-06
ILMN_1667201	POC1B	-0.415	1.24e-06
ILMN_1804476	GMPPA	-0.442	1.26e-06
ILMN_1764927	CDC42EP1	-0.453	1.28e-06
ILMN_2351930	TRIM33	-0.37	1.28e-06
ILMN_3237779	TMEM184C	-0.383	1.3e-06
ILMN_1657631	STAP2	-0.393	1.32e-06
ILMN_2389876	TGFB1I1	-0.423	1.34e-06
ILMN_2358474	TMPRSS3	-0.558	1.34e-06
ILMN_1761945	FGFBP2	-0.417	1.35e-06
ILMN_2077680	CLDND2	-0.454	1.36e-06
ILMN_1655930	ELL2	-0.443	1.36e-06
ILMN_1766010	YARS	-0.49	1.36e-06
ILMN_1753890	IFT20	-0.439	1.37e-06
ILMN_3276990	NA	-0.403	1.37e-06
ILMN_1658356	PAMR1	-0.494	1.37e-06
ILMN_1726981	VEGFB	-0.439	1.37e-06
ILMN_1787844	C19orf10	-0.576	1.38e-06
ILMN_1658678	SAAL1	-0.458	1.38e-06
ILMN_1666545	GCNT1	-0.484	1.39e-06
ILMN_1727023	AMMECR1L	-0.406	1.4e-06
ILMN_1767219	POLR1C	-0.456	1.4e-06
ILMN_1684594	USP24	-0.422	1.4e-06
ILMN_2331636	ACACA	-0.453	1.41e-06
ILMN_1781374	TUFT1	-0.426	1.41e-06
ILMN_1700674	RPL23AP21	-0.425	1.42e-06
ILMN_1745962	FBXO7	-0.401	1.43e-06
ILMN_3296994	NA	-0.482	1.43e-06
ILMN_2067370	SNRPF	-0.42	1.43e-06
ILMN_1694213	PLEKHO1	-0.411	1.44e-06
ILMN_1783712	C16orf88	-0.483	1.46e-06
ILMN_1688639	FBXL2	-0.45	1.46e-06
ILMN_1762549	ORAOV1	-0.421	1.46e-06
ILMN_1813400	CBR4	-0.46	1.47e-06
ILMN_1775182	GSR	-0.452	1.47e-06
ILMN_2222992	ETF1	-0.395	1.48e-06
ILMN_1719696	PLD1	-0.483	1.49e-06
ILMN_1750689	MPP5	-0.395	1.5e-06
ILMN_1717765	NUDT11	-0.459	1.5e-06
ILMN_3280943	RPL21P28	-0.452	1.52e-06
ILMN_1806473	BEX5	-0.437	1.53e-06
ILMN_1721337	MRPS18B	-0.414	1.53e-06
ILMN_1720124	RCC2	-0.463	1.54e-06
ILMN_1798826	MRPS25	-0.483	1.55e-06
ILMN_1698225	MYO5A	-0.509	1.56e-06
ILMN_1774828	VEZT	-0.405	1.56e-06
ILMN_1653432	HNRPDL	-0.444	1.57e-06
ILMN_1804248	FDPS	-0.441	1.58e-06
ILMN_2352121	NT5C3	-0.528	1.58e-06
ILMN_1815319	CMTM4	-0.436	1.59e-06
ILMN_2415926	THOC3	-0.443	1.61e-06
ILMN_3230880	BEND7	-0.511	1.62e-06
ILMN_1773742	DNAJB9	-0.471	1.62e-06
ILMN_1763091	C14orf43	-0.375	1.63e-06
ILMN_1721134	TGM1	-0.522	1.65e-06
ILMN_1714393	RAB24	-0.467	1.66e-06
ILMN_3236346	ZNF286B	-0.419	1.66e-06
ILMN_1658464	GTF3A	-0.443	1.67e-06
ILMN_2316918	PANK1	-0.433	1.67e-06
ILMN_1685480	TARS	-0.441	1.67e-06
ILMN_1760708	CRYBB2	-0.42	1.7e-06
ILMN_1718706	ERAL1	-0.386	1.72e-06
ILMN_1726603	ATP5I	-0.361	1.73e-06
ILMN_1751143	C7orf23	-0.442	1.73e-06
ILMN_1760933	PEX10	-0.435	1.74e-06
ILMN_1688000	POLDIP3	-0.358	1.74e-06
ILMN_1692844	TBC1D19	-0.451	1.74e-06
ILMN_1782504	MTERFD1	-0.427	1.75e-06
ILMN_2228710	PDCD5	-0.386	1.75e-06
ILMN_1706583	DLAT	-0.385	1.76e-06
ILMN_1799819	MARS	-0.468	1.79e-06
ILMN_1732127	RBKS	-0.375	1.79e-06
ILMN_1811955	PRMT5	-0.423	1.8e-06
ILMN_1727574	ZNF827	-0.452	1.8e-06
ILMN_3295874	NA	-0.434	1.82e-06
ILMN_1670666	RAB12	-0.464	1.83e-06
ILMN_2357272	BCLAF1	-0.414	1.85e-06
ILMN_3227563	CCDC72	-0.457	1.85e-06
ILMN_2300970	ETFB	-0.388	1.85e-06
ILMN_1781999	ABCF2	-0.394	1.86e-06
ILMN_1680507	PPP2R2C	-0.445	1.87e-06
ILMN_1652215	UQCR10	-0.493	1.89e-06
ILMN_2075757	LRIG3	-0.509	1.95e-06
ILMN_2382290	KREMEN2	-0.46	1.97e-06
ILMN_1726873	TPCN2	-0.548	1.97e-06
ILMN_1679881	WRN	-0.421	1.97e-06
ILMN_1815723	NUP35	-0.544	1.98e-06
ILMN_1652763	C4orf52	-0.435	1.99e-06
ILMN_1763326	C5orf25	-0.405	1.99e-06
ILMN_2323774	RPAIN	-0.372	1.99e-06
ILMN_1803838	CNFN	-0.389	2e-06
ILMN_3262936	LCLAT1	-0.511	2e-06
ILMN_3244700	NA	-0.431	2e-06
ILMN_1679382	CCT2	-0.416	2.06e-06
ILMN_1790741	RNF126	-0.411	2.06e-06
ILMN_3188984	ZNFX1-AS1	-0.423	2.06e-06
ILMN_1760509	EOMES	-0.488	2.08e-06
ILMN_2398939	MBP	-0.616	2.09e-06
ILMN_2151817	PFN1	-0.397	2.13e-06
ILMN_1787567	TSC22D1	-0.504	2.15e-06
ILMN_1739876	RAB3GAP1	-0.443	2.16e-06
ILMN_1774334	HIGD2A	-0.365	2.21e-06
ILMN_1761828	E2F4	-0.444	2.24e-06
ILMN_1718558	PARP12	-0.516	2.26e-06
ILMN_2390338	UBE2E3	-0.508	2.28e-06
ILMN_3287068	RPSAP9	-0.485	2.31e-06
ILMN_1745271	EXOSC4	-0.457	2.32e-06
ILMN_1802973	ANAPC4	-0.384	2.33e-06
[truncated: 2,452 more rows]

## Sheet: MCF7 UpR STRING
Top Upregulated genes in MCF7 cells used for STRING analysis
ID	Symbol	logFC	p.value
ILMN_1788874	SERPINA3	4.243	1.48e-40
ILMN_1779448	EFHD1	4.322	8.24e-40
ILMN_1756992	MUC1	4.537	1.03e-38
ILMN_1766637	GLA	3.408	1.11e-38
ILMN_1728787	AGR3	3.547	2.02e-38
ILMN_1699243	MSMB	4.599	8.98e-38
ILMN_1695924	KLK11	4.234	2.27e-37
ILMN_1810289	MYOF	3.7	2.97e-37
ILMN_1748124	TSC22D3	3.46	1.15e-36
ILMN_1701653	ASCL1	3.286	1.36e-35
ILMN_1736670	PPP1R3C	3.14	9.85e-35
ILMN_1719599	SYTL4	2.875	1.24e-34
ILMN_1898518	GFRA1	2.747	1.29e-34
ILMN_1725597	FXYD4	3.348	1.53e-34
ILMN_1795298	GPER	3.204	1.66e-34
ILMN_1680110	C10orf116	3.09	3.4e-34
ILMN_1798360	CXCR7	2.613	4.41e-34
ILMN_1682326	PCP4	2.983	4.99e-34
ILMN_1658706	ST6GALNAC2	3.058	7.84e-34
ILMN_2337974	PKIA	2.824	1.39e-33
ILMN_1781745	C9orf152	2.886	2.14e-33
ILMN_1663519	SLC24A3	3.029	3.15e-33
ILMN_2337263	PKIB	3.018	3.37e-33
ILMN_1665865	IGFBP4	2.746	3.39e-33
ILMN_1779416	SCUBE2	3.405	3.86e-33
ILMN_2150402	TMEM64	2.952	5.11e-33
ILMN_2406656	GATA3	2.904	5.91e-33
ILMN_1776967	DNAAF1	2.851	8.22e-33
ILMN_1702487	SGK1	2.86	9.77e-33
ILMN_2177156	SOX2	2.842	1.11e-32
ILMN_1690923	CAPN9	2.699	1.2e-32
ILMN_1780170	APOD	2.643	2.24e-32
ILMN_1723412	ASCL2	2.424	3.46e-32
ILMN_1734190	TCEAL3	2.459	7.14e-32
ILMN_1693270	SUSD2	2.699	3.18e-31
ILMN_2336609	SYTL2	2.605	3.8e-31
ILMN_2149226	CAV1	2.489	7.61e-31
ILMN_1711894	MYB	2.298	8.94e-31
ILMN_1655610	RET	2.508	9.47e-31
ILMN_1749962	NCAM2	2.522	1.32e-30
ILMN_1723978	LGALS1	2.816	1.58e-30
ILMN_2401779	FAM102A	2.613	1.85e-30
ILMN_3241091	TMEM164	2.296	2e-30
ILMN_1666536	VSIG2	2.711	2.4e-30
ILMN_2218758	NECAB1	2.655	3.66e-30
ILMN_2120247	SLC2A10	2.523	4.43e-30
ILMN_1723962	LXN	2.766	5.45e-30
ILMN_1758164	STC1	2.866	7.74e-30
ILMN_1659766	BAG3	2.314	8.63e-30
ILMN_1711208	CELSR2	2.313	9.99e-30
ILMN_2094360	NR2F2	2.34	1.5e-29
ILMN_1667711	PLA2G16	2.668	1.72e-29
ILMN_1788192	ARMCX1	3.058	1.81e-29
ILMN_1792356	DPYSL4	2.599	1.86e-29
ILMN_1797776	PRSS23	2.121	2.07e-29
ILMN_1737972	TSPYL5	2.185	2.31e-29
ILMN_2325347	B3GALNT1	2.073	2.41e-29
ILMN_1795342	MLPH	2.606	2.75e-29
ILMN_1810100	PBX3	2.012	3.08e-29
ILMN_1749118	CALML5	2.456	5.26e-29
ILMN_1712522	CEACAM6	2.122	5.52e-29
ILMN_1702835	SH3BGRL	2.57	7.21e-29
ILMN_1759232	IRS1	2.112	7.74e-29
ILMN_3236821	HSPB1	2.135	1.12e-28
ILMN_1710219	CALCR	2.248	1.16e-28
ILMN_1710514	BCL3	2.185	1.23e-28
ILMN_1787691	CITED4	1.933	1.83e-28
ILMN_1718629	NRIP1	2.186	2.01e-28
ILMN_1713636	S100A6	2.456	3.19e-28
ILMN_1651958	MGP	2.107	3.54e-28
ILMN_2073289	MTSS1	2.281	3.59e-28
ILMN_1691884	STC2	1.915	4.36e-28
ILMN_1791580	FXYD3	1.919	5.45e-28
ILMN_1662795	CA2	2.487	7.47e-28
ILMN_1762561	PLA2G10	2.843	1.18e-27
ILMN_1753139	ZG16B	2.083	1.51e-27
ILMN_1811272	GPR81	2.094	1.56e-27
ILMN_1708341	PDZK1	2.403	1.84e-27
ILMN_2233319	SPANXA2	2.064	1.86e-27
ILMN_1690170	CRABP2	2.087	1.99e-27
ILMN_1778668	TAGLN	2.19	2.13e-27
ILMN_1778523	KLF9	1.998	2.29e-27
ILMN_1723042	CLDN3	1.941	3.11e-27
ILMN_2249018	LRRC26	1.891	3.29e-27
ILMN_1811014	PGR	1.992	3.75e-27
ILMN_1713266	FAM46C	2.081	4.49e-27
ILMN_1744949	RHOBTB3	2.612	4.8e-27
ILMN_3200921	SMS	1.826	4.92e-27
ILMN_1693119	LYPD6B	1.957	6.11e-27
ILMN_1664922	FLNB	1.727	7.39e-27
ILMN_1668108	CXorf61	2.333	8.1e-27
ILMN_1764177	JARID2	1.737	8.7e-27
ILMN_1721218	KRT13	2.341	8.96e-27
ILMN_1653055	SOX3	2.107	9.46e-27
ILMN_1678535	ESR1	2.176	1.16e-26
ILMN_1715169	HLA-DRB1	1.98	1.45e-26
ILMN_1795976	SFXN2	2.079	1.57e-26
ILMN_1764321	ACOT4	2.024	1.96e-26
ILMN_1774901	GDPD3	2.32	2.29e-26
ILMN_1704353	IGSF3	1.697	2.41e-26
ILMN_1730622	EVL	2.027	2.51e-26
ILMN_1802888	ZNF185	1.768	2.54e-26
ILMN_1728799	FBP1	1.684	3.87e-26
ILMN_1780255	KLK6	2.265	4.68e-26
ILMN_1727589	SULT2B1	1.827	4.85e-26
ILMN_1735045	A4GALT	1.979	5.22e-26
ILMN_1763196	WDR72	1.611	8.6e-26
ILMN_1720998	CA12	2.181	8.79e-26
ILMN_1713124	AKR1C3	2.401	9.34e-26
ILMN_1716026	ARMCX6	1.762	9.55e-26
ILMN_1682034	HEY2	1.667	9.84e-26
ILMN_1788250	LDOC1	1.608	1.05e-25
ILMN_1721170	GREB1	2.721	1.24e-25
ILMN_1755582	PCSK1N	2.091	1.54e-25
ILMN_1780057	RENBP	1.99	2.18e-25
ILMN_1757467	H1F0	1.608	3.6e-25
ILMN_1769201	ELF3	1.836	3.63e-25
ILMN_1748529	RLN2	1.752	4.77e-25
ILMN_1682599	GPRC5A	2.047	4.92e-25
ILMN_1667796	HBA1	1.8	5.77e-25
ILMN_1781400	SLC7A2	1.866	6.98e-25
ILMN_1695475	SEMA3C	2.043	7.18e-25
ILMN_1666109	MB	1.782	8.27e-25
ILMN_2214678	MXD1	1.652	9.32e-25
ILMN_1801584	CXCR4	1.614	1.07e-24
ILMN_1756685	DEPTOR	1.863	1.94e-24
ILMN_2120555	ADCY1	1.703	2.1e-24
ILMN_1674038	CTSD	1.698	2.1e-24
ILMN_1786789	FAM102B	1.721	2.47e-24
ILMN_1693242	ZNF296	1.536	2.52e-24
ILMN_1796423	CLIC3	1.96	3.52e-24
ILMN_1656171	ADAMTS19	1.988	3.59e-24
ILMN_1652445	RAC1	1.707	5.4e-24
ILMN_1751425	ERMP1	1.838	5.69e-24
ILMN_1685625	UCP2	1.56	7.14e-24
ILMN_1730995	AFAP1L2	1.534	7.2e-24
ILMN_2066066	HLA-DRB6	1.66	8.82e-24
ILMN_1713990	TRIP6	1.38	1.3e-23
ILMN_1687315	RXRA	1.39	1.5e-23
ILMN_1740234	GSTO2	1.412	1.91e-23
ILMN_3243598	PDZK1P1	1.72	1.93e-23
ILMN_1667748	ANKRD33	1.666	1.95e-23
ILMN_3241634	NBPF22P	1.956	2.45e-23
ILMN_2128795	LRIG1	1.605	3.8e-23
ILMN_1739605	LYPD3	1.462	5.34e-23
ILMN_1743367	FZD4	1.702	5.46e-23
ILMN_1748625	TCEAL4	1.393	5.52e-23
ILMN_1692219	RAB11FIP1	1.496	6.23e-23
ILMN_3247223	TPBG	1.55	7.57e-23
ILMN_1712419	DCDC2	1.462	7.69e-23
ILMN_2211030	SPANXB1	1.634	9.69e-23
ILMN_1716843	ELOVL2	1.586	1.05e-22
ILMN_1697499	HLA-DRB5	1.632	1.14e-22
ILMN_1766054	ABCA1	1.675	1.17e-22
ILMN_1713927	AMTN	1.676	1.17e-22
ILMN_2232430	NMD3	1.498	1.19e-22
ILMN_1682428	HENMT1	1.361	1.38e-22
ILMN_1810191	PLA2G4C	1.378	1.44e-22
ILMN_1750394	SLC39A6	1.908	1.53e-22
ILMN_2148527	H19	2.379	1.68e-22
ILMN_1679299	IGSF1	1.697	1.96e-22
ILMN_1722811	CDKN1B	1.534	2.07e-22
ILMN_2137789	KLF4	1.898	2.2e-22
ILMN_1811387	TFF3	1.82	2.37e-22
ILMN_1728049	S100A16	1.624	2.78e-22
ILMN_1669982	CCDC85A	1.556	2.81e-22
ILMN_1683576	MAGED2	1.396	2.82e-22
ILMN_1805410	C15orf48	1.592	2.89e-22
ILMN_2334210	ITGB4	1.443	2.95e-22
ILMN_1771627	ZMIZ1	1.443	3.56e-22
ILMN_1765459	S100A13	1.341	3.86e-22
ILMN_2398403	TCEAL1	1.588	4.9e-22
ILMN_1673941	RBM24	1.625	6.04e-22
ILMN_1680925	SLC9A3R1	1.359	6.92e-22
ILMN_1785646	PMP22	1.613	7.39e-22
ILMN_2323007	CDH26	1.755	8.3e-22
ILMN_2226304	ANKRD50	1.336	8.48e-22
ILMN_1671568	ECHDC2	1.322	8.94e-22
ILMN_1789599	NBL1	1.424	1.35e-21
ILMN_1677273	TH	1.35	1.41e-21
ILMN_1748303	MUC5AC	1.534	1.44e-21
ILMN_1801043	GSN	1.424	1.72e-21
ILMN_1764082	MBOAT1	1.379	1.79e-21
ILMN_1722809	NRCAM	1.529	1.93e-21
ILMN_1779374	AMMECR1	1.251	1.98e-21
ILMN_1732071	HIST2H2BE	1.367	2.05e-21
ILMN_2158336	SH3GLB2	1.584	2.12e-21
ILMN_1746704	TRIM8	1.36	2.42e-21
ILMN_1671221	GAPVD1	1.271	2.58e-21
ILMN_1775268	HECW2	1.353	3.68e-21
ILMN_1676905	TIGD7	1.577	4.12e-21
ILMN_1736939	UGCG	1.421	4.76e-21
ILMN_2161330	SPDEF	1.658	4.89e-21
ILMN_2410929	PAPSS2	1.358	5.35e-21
ILMN_1702363	SULF1	1.421	6.15e-21
ILMN_1758311	NET1	1.291	6.23e-21
ILMN_1671404	SVIL	1.286	6.31e-21
ILMN_1782944	GPR37L1	1.445	6.89e-21
ILMN_1735779	KCNJ8	1.538	7.03e-21
ILMN_2104106	XPR1	1.247	7.14e-21
ILMN_1685714	INHBB	1.31	8.26e-21
ILMN_1671142	GPR68	1.48	8.56e-21
ILMN_2413158	PODXL	1.305	8.57e-21
ILMN_1708006	MICB	1.386	9.12e-21
ILMN_1673282	LAMP2	1.361	9.78e-21
ILMN_1792072	FUT4	1.255	1e-20
ILMN_1814686	BCMO1	1.427	1.16e-20
ILMN_1662038	LARGE	1.473	1.23e-20
ILMN_1779163	C11orf67	1.229	1.5e-20
ILMN_1754207	PLAC1	1.38	1.6e-20
ILMN_1802780	CD163L1	1.411	2.16e-20
ILMN_1785570	SUSD3	1.496	2.19e-20
ILMN_1723020	MAP3K1	1.277	2.34e-20
ILMN_1680726	SYTL5	1.397	2.35e-20
ILMN_1747020	SGK3	1.229	2.47e-20
ILMN_1813846	P2RX4	1.21	2.49e-20
ILMN_1729691	SLC16A6	1.216	2.59e-20
ILMN_1700042	TLN2	1.344	2.61e-20
ILMN_1791147	YPEL3	1.294	2.64e-20
ILMN_1764522	LMBR1	1.203	2.71e-20
ILMN_2130525	TSPAN13	1.427	2.77e-20
ILMN_1656368	ALDH4A1	1.615	3.83e-20
ILMN_1663787	KLK3	1.48	4.03e-20
ILMN_1659027	SLC2A1	1.2	4.47e-20
ILMN_1746359	RERG	1.491	4.56e-20
ILMN_1768197	ROD1	1.281	4.6e-20
ILMN_1680314	TXN	1.075	5.01e-20
ILMN_1680770	UBQLN2	1.285	5.15e-20
ILMN_2338323	CDC25B	1.332	5.26e-20
ILMN_3243142	KAT2B	1.399	5.68e-20
ILMN_1738849	SLC9A2	1.227	5.87e-20
ILMN_1801302	SCN1B	1.414	6.53e-20
ILMN_1729288	C1QTNF6	1.274	6.97e-20
ILMN_2330861	SMC4	1.307	7.49e-20
ILMN_1735052	ULK1	1.616	8.38e-20
ILMN_1752592	HLA-DRB4	1.27	9.57e-20
ILMN_1700257	C4orf32	1.187	1.08e-19
ILMN_1782863	FAM83B	1.453	1.24e-19
ILMN_1804955	CTSF	1.339	1.43e-19
ILMN_2310814	MAPT	1.311	1.45e-19
ILMN_1737715	OSR2	1.276	1.59e-19
ILMN_1696615	CA8	1.348	1.98e-19
ILMN_1724907	NUDT3	1.053	1.99e-19
ILMN_1667260	MAPK3	1.069	2.1e-19
ILMN_1797660	NXNL2	1.341	2.26e-19
ILMN_1798108	C6orf211	1.316	2.64e-19
ILMN_1668619	KIAA1467	1.21	2.75e-19
ILMN_1761058	ACAD11	1.264	2.81e-19
ILMN_1765578	TIPARP	1.217	2.96e-19
ILMN_1697211	UBA5	1.173	2.99e-19
ILMN_1764861	ISOC1	1.498	3.09e-19
ILMN_1759910	SERPINA5	1.518	3.13e-19
ILMN_1691237	CAP2	1.14	3.91e-19
ILMN_2364529	EZH2	1.296	3.97e-19
ILMN_1718766	MT1F	1.267	4.32e-19
ILMN_1814106	C9orf169	1.207	4.54e-19
ILMN_3233388	RELL1	1.077	4.54e-19
ILMN_2138765	PLIN2	1.215	4.58e-19
ILMN_1695110	BCAT2	1.118	5.76e-19
ILMN_1813456	PCBD1	1.213	6.06e-19
ILMN_1792256	TBX2	1.154	6.55e-19
ILMN_1802205	RHOB	1.349	6.65e-19
ILMN_1792296	CCDC83	1.251	6.85e-19
ILMN_3244117	STMN3	1.372	7.55e-19
ILMN_1738989	SYBU	1.105	7.88e-19
ILMN_1808011	FAM46B	1.179	8.83e-19
ILMN_2337336	PVRL2	1.177	9.63e-19
ILMN_1664921	PPP6C	1.088	9.96e-19
ILMN_3307841	AGR2	1.726	1.02e-18
ILMN_1780825	RRAS	1.092	1.04e-18
ILMN_1745223	CDC42EP4	1.092	1.08e-18
ILMN_1764709	MAFB	1.358	1.1e-18
ILMN_1729546	C19orf54	1.515	1.11e-18
ILMN_1661492	ARRDC1	1.274	1.15e-18
ILMN_1708151	LAGE3	1.032	1.15e-18
ILMN_1789074	HSPA1A	1.267	1.28e-18
ILMN_1745256	CXXC5	1.085	1.44e-18
ILMN_2089167	RHOD	1.137	1.46e-18
ILMN_1720829	ZFP36	1.08	1.48e-18
ILMN_1660501	LY6H	1.309	1.53e-18
ILMN_2398489	SIGMAR1	1.191	1.58e-18
ILMN_1654287	ADCY9	1.357	1.63e-18
ILMN_1662932	LCP1	1.131	2.07e-18
ILMN_1764754	RAMP1	1.106	2.09e-18
ILMN_3266606	FABP5	1.345	2.22e-18
ILMN_2150258	ZFP36L2	1.059	2.25e-18
ILMN_1814213	PQLC3	1.259	2.38e-18
ILMN_1659913	ISG20	1.4	2.45e-18
ILMN_1754114	FLJ20021	1.216	2.91e-18
ILMN_1662587	PNPLA7	1.351	3.14e-18
ILMN_3243385	SDR42E1	1.129	4.12e-18
ILMN_1671365	PRODH	1.347	4.18e-18
ILMN_1717793	C19orf33	1.118	4.42e-18
ILMN_1797154	AZGP1	1.293	4.52e-18
ILMN_1686750	MGEA5	0.985	4.93e-18
ILMN_2315780	TACC2	1.067	5.49e-18
ILMN_1740276	CLDN9	1.213	5.94e-18
ILMN_2330213	CUX1	1.141	6.39e-18
ILMN_2325168	ARRB1	1.196	6.8e-18
ILMN_1694268	HES6	1.197	6.94e-18
ILMN_1722489	TFF1	0.983	9.36e-18
ILMN_2103761	TLE4	1.05	1e-17
ILMN_2056975	HPRT1	1.127	1.03e-17
ILMN_1781479	SUV39H1	1.044	1.12e-17
ILMN_2323944	FAM110A	0.971	1.13e-17
ILMN_1703894	BOLA2B	0.99	1.36e-17
ILMN_1755354	YBX2	1.104	1.38e-17
ILMN_1703370	ZDHHC12	1.068	1.55e-17
ILMN_1716895	RPA3	0.977	1.6e-17
ILMN_1784880	TAF9B	1.121	1.6e-17
ILMN_1761762	C6orf141	1.242	1.66e-17
ILMN_2082865	PLLP	1.261	1.73e-17
ILMN_1717165	IGBP1	1.071	1.81e-17
ILMN_1707286	PLBD1	1.129	1.92e-17
ILMN_1706813	SLC6A14	1.212	1.92e-17
ILMN_2341254	STARD13	1.272	1.93e-17
ILMN_1721876	TIMP2	0.976	2.09e-17
ILMN_1659649	SGCG	1.31	2.31e-17
ILMN_1708143	FAM127A	1.005	2.35e-17
ILMN_1776724	LYPD6	1.244	2.48e-17
ILMN_1793672	SIX5	1.28	2.7e-17
ILMN_1702197	C9orf140	1.18	2.85e-17
ILMN_2153916	HSPA2	1.206	2.86e-17
ILMN_1814230	MTCP1NB	1.166	3e-17
ILMN_2237746	ING3	1.11	3.31e-17
ILMN_1663866	TGFBI	1.354	3.36e-17
ILMN_1742935	ZNF33B	0.998	3.49e-17
ILMN_1655614	DSP	1.105	3.54e-17
ILMN_2410713	FGFR4	1.2	3.61e-17
ILMN_2358069	MAD1L1	1.173	3.62e-17
ILMN_1719627	SLC27A3	1.088	3.77e-17
ILMN_1789751	MFSD1	0.943	4.22e-17
ILMN_1652371	KIAA1324L	1.13	4.25e-17
ILMN_1719695	NFKBIZ	1.005	4.53e-17
ILMN_1743373	DLL1	1.14	4.73e-17
ILMN_1678766	DYNLT1	1.098	4.84e-17
ILMN_1789627	SEPTIN5	1.582	4.84e-17
ILMN_1809639	TMEM26	1.118	4.98e-17
ILMN_1804328	WWP1	0.968	5.28e-17
ILMN_1770787	DDAH2	1.067	6.32e-17
ILMN_1715543	ACOT1	1.261	6.44e-17
ILMN_1684497	PYROXD2	1.083	6.53e-17
ILMN_1773964	H1FX	0.992	6.54e-17
ILMN_1754912	GLE1	0.903	6.59e-17
ILMN_1681890	DYNLT3	1.354	6.81e-17
ILMN_1813704	KIAA1199	1.054	7.28e-17
ILMN_1690844	DNAJB6	0.986	8.27e-17
ILMN_1700541	FBLN1	1	8.38e-17
ILMN_1685928	WDR34	1.164	8.59e-17
ILMN_2132100	SPANXD	0.931	9.72e-17
ILMN_1809433	XBP1	0.97	1e-16
ILMN_2368575	SLX1A	1.06	1.02e-16
ILMN_2096784	TFAP2C	0.962	1.16e-16
ILMN_1725130	FAM50A	1.029	1.17e-16
ILMN_1657679	VAV3	1.076	1.18e-16
ILMN_2411282	QSOX1	1.212	1.23e-16
ILMN_1712708	TRIM47	0.965	1.24e-16
ILMN_1686227	GNA14	0.989	1.26e-16
ILMN_1729976	ZNF828	1.063	1.41e-16
ILMN_1776216	MMGT1	0.858	1.45e-16
ILMN_1774077	GBP2	1.011	1.53e-16
ILMN_1775762	GNAI2	0.915	1.53e-16
ILMN_1752639	SLC25A24	1.188	1.55e-16
ILMN_1652505	APEX2	0.885	1.56e-16
ILMN_1669703	TNK2	1.043	1.57e-16
ILMN_1805104	ABAT	0.973	1.58e-16
ILMN_1726388	ACBD7	1.067	1.59e-16
ILMN_2344221	IGSF5	1.129	1.7e-16
ILMN_1653501	SEMA3B	1.041	1.76e-16
ILMN_2363591	SDCBP	1.174	1.83e-16
ILMN_1742534	COL4A5	1.113	1.88e-16
ILMN_1682781	TEAD2	0.92	1.88e-16
ILMN_1700515	C17orf58	1.133	1.91e-16
ILMN_1737604	FGGY	1.072	1.99e-16
ILMN_1703891	TBC1D9	1.215	2.12e-16
ILMN_1733746	REEP1	0.982	2.19e-16
ILMN_1774982	CDC42EP5	1.023	2.3e-16
ILMN_2184525	TPTE2P3	1.118	2.39e-16
ILMN_1788759	DSCAM	1.115	2.54e-16
ILMN_1741219	RRAGB	1.067	2.63e-16
ILMN_1827736	PDK3	1.033	2.72e-16
ILMN_1773906	NCOA4	1.022	2.85e-16
ILMN_1775170	MT1X	1.157	2.89e-16
ILMN_1747577	ALAD	0.919	3.28e-16
ILMN_1857017	SNX8	0.923	3.34e-16
ILMN_3240316	TMSB4X	1.37	3.53e-16
ILMN_1746013	SPOCK1	1.142	3.55e-16
ILMN_1813561	SCIN	0.939	3.6e-16
ILMN_1655990	CDK5RAP2	1.064	3.68e-16
ILMN_1682165	NT5C2	0.916	3.68e-16
ILMN_1733811	JUP	1.01	3.69e-16
ILMN_2222880	SLC25A42	1.064	3.72e-16
ILMN_1765258	HLA-E	0.952	4.18e-16
ILMN_1814156	PSMB7	0.93	4.41e-16
ILMN_1795937	EZR	0.894	4.79e-16
ILMN_1702501	RPS6KA2	1.202	4.91e-16
ILMN_3214389	HLA-DQB1	0.997	5.15e-16
ILMN_3244286	TANC2	0.945	5.58e-16
ILMN_1742260	SSFA2	1.04	5.69e-16
ILMN_1716237	ACOT2	1.149	5.76e-16
ILMN_1663640	MAOA	1.239	5.92e-16
ILMN_1813260	TIMM17B	0.849	6e-16
ILMN_1801934	SERTAD3	1.05	6.28e-16
ILMN_2363058	PAOX	1.131	6.78e-16
ILMN_1806999	B9D2	1.006	7.52e-16
ILMN_1772888	RPL12P38	0.822	8.05e-16
ILMN_1678678	SLC37A4	0.963	8.57e-16
ILMN_1669878	GUSB	0.975	8.82e-16
ILMN_1674817	C1orf115	0.859	9.12e-16
ILMN_1780444	ARL3	0.996	9.4e-16
ILMN_1781943	FAM83D	0.959	1.04e-15
ILMN_1705685	MEIS1	0.983	1.08e-15
ILMN_2334760	ARMCX3	0.934	1.09e-15
ILMN_1713756	GLUD1	0.94	1.18e-15
ILMN_1717052	STARD10	1.018	1.18e-15
ILMN_1729455	EML1	0.856	1.19e-15
ILMN_1727135	FIBCD1	0.99	1.25e-15
ILMN_2277676	ERCC1	0.92	1.32e-15
ILMN_1760705	POF1B	0.971	1.35e-15
ILMN_1726928	TCEA3	1.088	1.45e-15
ILMN_1720430	PPDPF	0.914	1.49e-15
ILMN_1790537	RMI2	0.961	1.57e-15
ILMN_1769299	MTMR11	0.961	1.58e-15
ILMN_1705466	ARHGAP36	1.228	1.66e-15
ILMN_1746784	SLAIN1	1.038	1.66e-15
ILMN_1781431	GLCCI1	0.973	1.67e-15
ILMN_1911042	PIP4K2A	0.8	1.72e-15
ILMN_1808591	UBE2S	0.926	1.8e-15
ILMN_1757639	SPTSSB	1.007	2.08e-15
ILMN_3238859	FAM120AOS	0.791	2.1e-15
ILMN_1790518	PHF16	0.838	2.13e-15
ILMN_1766762	DYNLRB1	0.851	2.17e-15
ILMN_1774596	BSCL2	0.91	2.35e-15
ILMN_1739840	LRRC8A	0.971	2.35e-15
ILMN_1700728	KRTCAP3	0.933	2.37e-15
ILMN_1847308	FAM168A	0.896	2.54e-15
ILMN_2349633	TNFRSF18	1.05	2.72e-15
ILMN_1729123	PPP2R4	0.812	2.96e-15
ILMN_1797342	FNBP1	0.874	2.97e-15
ILMN_1660436	HSPA1B	1.128	2.99e-15
ILMN_1803277	MVP	1.033	3e-15
ILMN_1729417	GNE	0.883	3.04e-15
ILMN_1798181	IRF7	1.017	3.08e-15
ILMN_1688464	MAP6D1	0.907	3.15e-15
ILMN_2233314	SPANXA1	1.145	3.26e-15
ILMN_1683755	SOX13	0.865	3.34e-15
ILMN_2325506	BCAS4	0.934	3.81e-15
ILMN_1773200	CCP110	0.785	3.82e-15
ILMN_1699631	GATS	0.86	3.86e-15
ILMN_1752199	LHPP	0.882	4.2e-15
ILMN_2074044	PLS1	0.85	4.24e-15
ILMN_1701134	PTEN	0.803	4.24e-15
ILMN_2090105	TAGLN2	0.902	5.16e-15
ILMN_1785198	POLE3	0.776	5.22e-15
ILMN_1680652	SELENBP1	1.059	5.45e-15
ILMN_1784523	ATP6V1G1	0.904	5.55e-15
ILMN_2290118	MEGF9	0.988	5.57e-15
ILMN_1654516	TMEM120A	0.877	5.62e-15
ILMN_1693090	CROT	0.907	5.79e-15
ILMN_2184612	C3orf52	0.865	6.08e-15
ILMN_1674135	RALGPS1	0.896	6.37e-15
ILMN_2162989	TMEM189	0.877	6.97e-15
ILMN_1730698	ODF2	0.787	7.04e-15
ILMN_2346339	FOLR1	1.127	7.26e-15
ILMN_1671565	RNASET2	0.953	8.11e-15
ILMN_1663092	CITED2	0.981	8.79e-15
ILMN_1805842	FHL1	1.019	9.01e-15
ILMN_1673478	FAM13B	0.758	9.93e-15
ILMN_3241046	MYBL1	1.004	1.03e-14
ILMN_2352563	CLDND1	0.788	1.04e-14
ILMN_1666156	MORF4L2	0.889	1.08e-14
ILMN_3307901	GAN	0.86	1.22e-14
ILMN_1779034	NADSYN1	0.8	1.25e-14
ILMN_3263974	KRT18	0.809	1.34e-14
ILMN_2061950	RABGAP1	0.978	1.35e-14
ILMN_1671933	GPSM2	0.964	1.38e-14
ILMN_2160764	HBP1	0.851	1.49e-14
ILMN_1723709	C9orf116	0.768	1.56e-14
ILMN_1790797	VPS28	0.758	1.64e-14
ILMN_2246510	TSC1	0.83	1.79e-14
ILMN_1657111	AHNAK2	0.99	1.8e-14
ILMN_1708728	H2AFJ	0.887	1.93e-14
ILMN_1810214	JUND	0.868	1.93e-14
ILMN_1695316	SLC39A8	0.859	1.93e-14
ILMN_1746378	GHDC	0.826	2e-14
ILMN_1695423	CD9	1.006	2.06e-14
ILMN_2343278	PPAP2A	0.902	2.16e-14
ILMN_1672124	FAM198B	0.932	2.17e-14
ILMN_2188862	GDF15	1.027	2.17e-14
ILMN_1771003	HAUS4	0.79	2.25e-14
ILMN_1776121	C2orf55	0.771	2.27e-14
ILMN_1680673	NT5DC1	0.87	2.34e-14
ILMN_2252408	CNPY4	0.906	2.35e-14
ILMN_2179083	LOXL4	0.986	2.52e-14
ILMN_1797735	C1orf21	0.962	2.58e-14
ILMN_1804150	HIBADH	0.761	2.63e-14
ILMN_2222008	KIFC1	0.956	2.95e-14
ILMN_1688452	LCMT1	0.819	3.03e-14
ILMN_1663080	LFNG	0.918	3.09e-14
ILMN_1737314	BCL6	0.832	3.29e-14
ILMN_1751234	C1GALT1C1	0.874	3.33e-14
ILMN_1847822	KIAA0368	0.838	3.42e-14
ILMN_1714383	TPD52L1	0.719	3.43e-14
ILMN_1724609	SLC2A8	0.818	3.76e-14
ILMN_1755620	IER5L	0.796	3.84e-14
ILMN_2139100	SHISA5	0.885	4.07e-14
ILMN_1730777	KRT19	0.833	4.08e-14
ILMN_1744023	IGF1R	0.834	4.14e-14
ILMN_1655710	RPS25	1.307	4.25e-14
ILMN_1693004	KIAA0889	0.808	4.28e-14
ILMN_1806710	ESPN	0.889	4.54e-14
ILMN_1656482	OSBPL2	0.737	4.63e-14
ILMN_1651315	HMG20B	0.966	4.91e-14
ILMN_2142353	GRTP1	1.01	4.99e-14
ILMN_1761069	UVRAG	0.824	5.03e-14
ILMN_1671314	UXT	0.752	5.05e-14
ILMN_3178792	HNRNPA2B1	0.883	5.3e-14
ILMN_1677080	IFT46	0.778	5.38e-14
ILMN_1742456	OSTF1	0.877	5.4e-14
ILMN_1722673	PCDHB4	0.815	5.41e-14
ILMN_2153332	ATXN1	0.872	5.46e-14
ILMN_2142284	SLC25A43	0.773	5.48e-14
ILMN_1657451	SRPK2	1.053	5.48e-14
ILMN_2379080	NFATC2IP	0.848	5.82e-14
ILMN_2275098	DTX2	0.922	6.12e-14
ILMN_1683178	JAK2	0.83	6.14e-14
ILMN_2225144	EIF4E3	0.768	6.15e-14
ILMN_1673138	ZBTB33	0.779	6.72e-14
ILMN_1663171	MATN3	0.85	6.76e-14
ILMN_2311020	DNAJC12	0.74	7.13e-14
ILMN_1915188	MID2	0.908	7.17e-14
ILMN_1754538	C10orf58	0.904	7.43e-14
ILMN_2394381	CLN3	0.925	7.51e-14
ILMN_2323087	RBPMS	0.909	7.86e-14
ILMN_1666385	CALM3	0.783	7.91e-14
ILMN_2096985	ALDH6A1	0.9	8.01e-14
ILMN_1771482	KIAA1324	1.134	8.13e-14
ILMN_2189605	FAM122B	0.837	8.52e-14
ILMN_1770399	C10orf107	0.812	8.59e-14
ILMN_1654212	DOK7	0.878	9.4e-14
ILMN_1658847	NRARP	0.767	9.49e-14
ILMN_1670517	SULT1A4	0.952	1.01e-13
ILMN_1757837	C6orf165	0.763	1.06e-13
ILMN_1676955	TYK2	0.924	1.07e-13
ILMN_1711994	TCIRG1	0.847	1.09e-13
ILMN_1704294	CDH3	0.803	1.11e-13
ILMN_1670959	CEACAM5	0.942	1.15e-13
ILMN_2089073	ATP9A	0.725	1.17e-13
ILMN_1719286	CTSA	0.776	1.17e-13
ILMN_1785756	H2AFX	0.938	1.21e-13
ILMN_2299450	P2RX2	0.917	1.23e-13
ILMN_1745501	DNALI1	0.894	1.25e-13
ILMN_1653180	TPM4	0.848	1.26e-13
ILMN_1759023	WFS1	0.907	1.26e-13
ILMN_1694533	RMND1	0.881	1.32e-13
ILMN_1720965	TULP4	0.8	1.39e-13
ILMN_1711069	YPEL5	0.787	1.42e-13
ILMN_2324672	USF2	0.765	1.47e-13
ILMN_1747016	CEP55	0.963	1.48e-13
ILMN_1770612	KRT15	0.893	1.5e-13
ILMN_1711904	MXD3	0.814	1.51e-13
ILMN_1711171	CREB3L4	0.963	1.58e-13
ILMN_2052373	RAB17	0.906	1.59e-13
ILMN_1660691	RAB31	0.707	1.59e-13
ILMN_1721842	RYBP	1.044	1.68e-13
ILMN_1808783	STRBP	0.876	1.72e-13
ILMN_1760858	RAB8A	0.776	1.8e-13
ILMN_1739001	TACSTD2	0.75	1.82e-13
ILMN_1671114	ZNF865	0.986	1.85e-13
ILMN_1711327	TRIM37	0.792	1.92e-13
ILMN_2077550	RACGAP1	0.784	1.93e-13
ILMN_3280019	RPL12	0.748	2.04e-13
ILMN_1749244	LYRM1	0.763	2.06e-13
ILMN_1728660	PMPCB	0.678	2.06e-13
ILMN_1679797	ADARB1	0.817	2.15e-13
ILMN_2057573	ESYT2	0.765	2.16e-13
ILMN_2306189	MAGED1	0.749	2.51e-13
ILMN_1757074	GNG10	0.674	2.52e-13
ILMN_1749709	NDUFB11	0.681	2.59e-13
ILMN_1751572	TLE1	0.787	2.61e-13
ILMN_1785857	ISY1	0.736	2.63e-13
ILMN_1724658	BNIP3	0.711	2.64e-13
ILMN_1700888	ENPP1	0.769	2.64e-13
ILMN_1723414	HACL1	0.75	2.71e-13
ILMN_1710207	FAM178A	0.802	2.74e-13
ILMN_1730229	CGNL1	0.824	2.87e-13
ILMN_1808837	RPL7A	0.908	2.96e-13
ILMN_1670926	CHST15	0.763	3e-13
ILMN_1749838	MZF1	0.937	3.13e-13
ILMN_1658835	CAV2	0.791	3.16e-13
ILMN_1656111	MYLIP	0.678	3.23e-13
ILMN_2360710	TPM1	0.877	3.23e-13
ILMN_1654737	TRIM32	0.744	3.23e-13
ILMN_1683447	RPL35	0.732	3.41e-13
ILMN_2104967	ZNF443	0.846	3.47e-13
ILMN_1669940	TMEM38B	0.777	3.5e-13
ILMN_2370685	C6orf1	0.728	3.56e-13
ILMN_1734950	LOXL1	0.919	3.58e-13
ILMN_1725831	PLAC2	1.016	3.58e-13
ILMN_1757736	IRX5	0.773	3.69e-13
ILMN_2403446	ABHD2	0.775	3.74e-13
ILMN_1757877	HCFC1R1	0.716	3.85e-13
ILMN_2313730	RHOC	0.71	4.16e-13
ILMN_1729112	CHPT1	0.832	4.19e-13
ILMN_1802096	ABTB1	0.814	4.21e-13
ILMN_1797557	PLEKHA6	0.807	4.3e-13
ILMN_2131381	PDE3B	0.835	4.32e-13
ILMN_1677108	CAPN13	0.946	4.46e-13
ILMN_1738784	PPP2R5A	0.803	4.52e-13
ILMN_1757660	CAPS	0.772	4.75e-13
ILMN_1657796	STMN1	0.794	4.92e-13
ILMN_1693145	BUB3	0.74	4.93e-13
ILMN_1692199	RNF103	0.777	5e-13
ILMN_1676159	MST4	0.709	5.04e-13
ILMN_1709257	DSCR6	0.771	5.06e-13
ILMN_1755749	PGK1	0.755	5.09e-13
ILMN_2085862	SLC15A3	0.819	5.12e-13
ILMN_2126423	ZNF480	0.825	5.42e-13
ILMN_1685122	COL9A2	0.811	5.57e-13
ILMN_1680104	SLC35C1	0.893	5.57e-13
ILMN_1671742	UPF3A	0.977	5.81e-13
ILMN_2124951	RBMX	0.747	6.35e-13
ILMN_1805512	WDR13	0.773	6.62e-13
ILMN_2126344	SEC16A	0.714	7.3e-13
ILMN_1770616	C12orf56	0.907	7.33e-13
ILMN_1787415	SNX16	0.691	7.44e-13
ILMN_1709132	ELP2	0.703	7.51e-13
ILMN_1803211	FBXO2	0.804	7.51e-13
ILMN_1774066	TMEM141	0.73	8.19e-13
ILMN_1691572	TST	0.726	8.22e-13
ILMN_2057981	FAM164A	0.777	8.52e-13
ILMN_1672807	CA5B	0.763	8.56e-13
ILMN_2388142	CD99L2	0.756	9.14e-13
ILMN_2191436	POLA1	0.832	9.26e-13
ILMN_1769705	H3F3C	1.035	9.43e-13
ILMN_1735347	MCEE	0.75	9.46e-13
ILMN_1683175	C9orf23	0.755	9.47e-13
ILMN_2220739	TMCO3	0.704	9.65e-13
ILMN_1759729	NDUFA8	0.736	9.74e-13
ILMN_1688621	C9orf80	0.836	9.89e-13
ILMN_3238751	PMS2P4	0.74	1.04e-12
ILMN_1805992	KIAA1598	0.746	1.05e-12
ILMN_2064655	CXorf40A	0.691	1.06e-12
ILMN_1751776	CKAP2L	0.77	1.08e-12
ILMN_1775743	BTG1	0.759	1.11e-12
ILMN_1788604	WBP2	0.79	1.11e-12
ILMN_2337941	COPS8	0.81	1.15e-12
ILMN_2399431	PRPS2	0.699	1.15e-12
ILMN_1764609	PWWP2B	0.742	1.16e-12
ILMN_1720799	TECR	0.723	1.2e-12
ILMN_1717877	IVNS1ABP	0.772	1.23e-12
ILMN_1678300	ARHGAP27P1	0.779	1.24e-12
ILMN_1771921	HSCB	0.663	1.27e-12
ILMN_2148193	MPPED2	0.98	1.3e-12
ILMN_1742025	OLFM1	0.804	1.34e-12
ILMN_1765044	CUTC	0.799	1.41e-12
ILMN_1653042	HSD3B7	0.786	1.41e-12
ILMN_1749327	MAPK13	0.888	1.41e-12
ILMN_1890614	C1orf183	0.805	1.42e-12
ILMN_1669523	FOS	0.906	1.46e-12
ILMN_1693338	CYP1B1	0.749	1.48e-12
ILMN_1705310	VEZF1	0.716	1.48e-12
ILMN_1782403	PRR11	0.862	1.51e-12
ILMN_1794781	VAV2	0.774	1.6e-12
ILMN_1692056	HS3ST3A1	0.997	1.61e-12
ILMN_1781234	CCDC22	0.796	1.66e-12
ILMN_1700695	SLC44A1	0.699	1.66e-12
ILMN_2217601	ANXA9	0.718	1.67e-12
ILMN_1722781	EGR3	1.002	1.67e-12
ILMN_1762308	SNX29	0.82	1.69e-12
ILMN_2360229	MAPKAP1	0.75	1.88e-12
ILMN_1803772	POLD4	0.805	2.02e-12
ILMN_2065745	RAMP3	0.741	2.03e-12
ILMN_1737663	C7orf13	0.716	2.06e-12
ILMN_1659923	GNAQ	0.807	2.08e-12
ILMN_3226181	NUDT7	0.728	2.08e-12
ILMN_2216157	GNA12	0.729	2.11e-12
ILMN_2151056	C10orf32	0.73	2.14e-12
ILMN_2364110	GBA	0.65	2.14e-12
ILMN_1749368	HIST1H3H	0.771	2.24e-12
ILMN_2102670	GATA2	0.771	2.27e-12
ILMN_1717706	PLK2	0.986	2.27e-12
ILMN_1698441	KAT6B	0.832	2.41e-12
ILMN_1760667	POLR3GL	0.749	2.54e-12
ILMN_1652082	ELF4	0.754	2.56e-12
ILMN_3204734	PILRB	0.784	2.66e-12
ILMN_2081883	IQCK	0.651	2.69e-12
ILMN_2330243	NUDT1	0.844	2.75e-12
ILMN_1712673	SASH1	0.701	2.75e-12
ILMN_2395285	SNRNP35	0.819	2.76e-12
ILMN_1764087	SYPL1	0.677	2.86e-12
ILMN_1653412	RAX2	0.802	2.88e-12
ILMN_1658883	ARAF	0.717	2.98e-12
ILMN_1755234	SSH3	0.837	3.03e-12
ILMN_1785191	TMEM14A	0.66	3.04e-12
ILMN_1759948	RNF5P1	0.816	3.2e-12
ILMN_1781198	PPP1R3D	0.696	3.27e-12
ILMN_2413816	GRB14	0.697	3.3e-12
ILMN_1773561	RAP2C	0.881	3.4e-12
ILMN_1726466	HDHD3	0.709	3.46e-12
ILMN_1774949	PIGP	0.668	3.48e-12
ILMN_1715273	PICALM	0.728	3.79e-12
ILMN_1768772	DEGS2	0.822	3.8e-12
ILMN_1741054	SLC5A6	0.676	3.83e-12
ILMN_1772706	C10orf32	0.739	3.89e-12
ILMN_2197030	ZFYVE21	0.629	3.9e-12
ILMN_1781996	NUDT16	0.705	4.02e-12
ILMN_1651964	ABCC5	0.667	4.04e-12
ILMN_1708611	RDX	0.91	4.05e-12
ILMN_1805519	CD24	0.767	4.28e-12
ILMN_1807152	GOLGA1	0.699	4.37e-12
ILMN_1792409	AMOT	0.682	4.55e-12
ILMN_3251733	C19orf43	0.66	4.89e-12
ILMN_1812934	DIDO1	0.661	4.91e-12
ILMN_1756326	CKS2	0.729	5.06e-12
ILMN_1703886	SLC16A2	0.785	5.11e-12
ILMN_1767422	POLR1D	0.7	5.19e-12
ILMN_2326997	DHPS	0.639	5.3e-12
ILMN_1669433	KIAA0913	0.7	5.53e-12
ILMN_3237986	MMGT1	0.757	5.7e-12
ILMN_1771333	CD47	0.757	5.85e-12
ILMN_3236765	POLR2J3	0.667	6.02e-12
ILMN_1654289	ELK1	0.688	6.58e-12
ILMN_1779648	HIST3H2A	0.747	6.61e-12
ILMN_1802557	HEBP1	0.676	6.63e-12
ILMN_1741869	WDR47	0.787	6.73e-12
ILMN_1696749	LMNA	0.799	6.96e-12
ILMN_1795325	ACTG2	0.75	7.01e-12
ILMN_1686254	FAM127B	0.658	7.19e-12
ILMN_1783287	S100A14	0.957	7.22e-12
ILMN_1778242	CALM1	0.707	7.25e-12
ILMN_1659189	C9orf89	0.71	7.28e-12
ILMN_1727532	OLFML3	0.688	7.33e-12
ILMN_1653278	MUC20	0.81	7.35e-12
ILMN_1786433	BCCIP	0.716	7.47e-12
ILMN_1760855	OCRL	0.676	7.6e-12
ILMN_1659364	RFC5	0.674	7.68e-12
ILMN_1697639	OGT	0.795	7.69e-12
ILMN_1657682	GFM1	0.624	7.8e-12
ILMN_2222872	RBM18	0.728	7.86e-12
ILMN_1699703	ARCN1	0.65	8.02e-12
ILMN_1761138	C9orf142	0.653	8.37e-12
ILMN_1776653	SCML1	0.725	8.54e-12
ILMN_1744709	DLG5	0.799	8.61e-12
ILMN_1739259	UBE4A	0.793	8.67e-12
ILMN_1748970	PRR15L	0.747	8.81e-12
ILMN_1807515	CSTF2T	0.794	8.95e-12
ILMN_1738491	SNX30	0.643	8.95e-12
ILMN_3251536	FAM127C	0.603	9.26e-12
ILMN_2234710	C12orf60	0.722	9.46e-12
ILMN_1740960	MACROD1	0.807	9.52e-12
ILMN_2050246	AGR3	1.02	9.6e-12
ILMN_1672004	TOB1	1.125	9.98e-12
ILMN_1701655	SLC24A6	0.815	1.01e-11
ILMN_3244963	DCAF8	0.774	1.03e-11
ILMN_1806603	MESP1	0.755	1.03e-11
ILMN_2052790	NONO	0.66	1.03e-11
ILMN_1752665	ELMO3	0.679	1.05e-11
ILMN_1758825	ABLIM2	0.707	1.06e-11
ILMN_1672042	DOLPP1	0.667	1.06e-11
ILMN_1683450	CDCA5	0.65	1.1e-11
ILMN_1660021	PLIN3	0.713	1.13e-11
ILMN_1803824	ZDHHC9	0.762	1.18e-11
ILMN_1678186	ATP6V0A4	0.752	1.19e-11
ILMN_1793517	RASAL1	0.755	1.21e-11
ILMN_1763144	NEU1	0.686	1.25e-11
ILMN_1710738	RC3H2	0.78	1.26e-11
ILMN_2411190	SMC2	0.741	1.31e-11
ILMN_1724480	AXIN2	0.823	1.32e-11
ILMN_1659990	C7orf68	0.761	1.33e-11
ILMN_1661755	FAM129B	0.795	1.36e-11
ILMN_1756049	NT5DC3	0.729	1.38e-11
ILMN_1653708	CORO1B	0.741	1.4e-11
ILMN_1783671	PCDHB12	0.795	1.4e-11
ILMN_2325234	PQBP1	0.617	1.42e-11
ILMN_1738237	HS1BP3	0.693	1.43e-11
ILMN_2383611	PTPRE	0.719	1.54e-11
ILMN_1744068	ELP3	0.626	1.55e-11
ILMN_1736546	SLC16A14	0.704	1.67e-11
ILMN_1758250	TRAFD1	0.632	1.7e-11
ILMN_3249807	SKA2	0.659	1.8e-11
ILMN_1717173	ECT2	0.709	1.9e-11
ILMN_1782050	CEBPD	0.627	1.93e-11
ILMN_1769546	RIN2	0.885	1.94e-11
ILMN_1791912	SIDT2	0.808	1.94e-11
ILMN_1785060	TSPAN14	0.626	1.94e-11
ILMN_1705985	PIGA	0.676	2.02e-11
ILMN_1668092	ESAM	0.719	2.05e-11
ILMN_1690524	VAMP7	0.62	2.08e-11
ILMN_1732089	MRI1	0.68	2.14e-11
ILMN_1714952	ZNF703	0.809	2.14e-11
ILMN_2073604	EBP	0.721	2.18e-11
ILMN_2241775	TROVE2	0.629	2.18e-11
ILMN_2319913	DGKA	0.773	2.21e-11
ILMN_1739497	GTF2H5	0.61	2.39e-11
ILMN_1721657	RSU1	0.661	2.45e-11
ILMN_1788384	C9orf5	0.657	2.54e-11
ILMN_1724145	CBX4	0.747	2.58e-11
ILMN_2059549	SYK	0.703	2.64e-11
ILMN_1781386	WIPI1	0.891	2.65e-11
ILMN_1790625	CBX3	0.696	2.66e-11
ILMN_1709750	SUSD1	0.685	2.66e-11
ILMN_1727080	MYO6	0.617	2.8e-11
ILMN_1804929	OXTR	0.716	2.82e-11
ILMN_1679438	MLF1IP	0.669	2.84e-11
ILMN_1742187	MAN1A1	0.662	2.85e-11
ILMN_1749115	RTN2	0.655	2.95e-11
ILMN_1805665	FLRT3	0.776	2.99e-11
ILMN_1813766	RCL1	0.652	3.01e-11
ILMN_1678671	KLHL24	0.792	3.13e-11
ILMN_2367010	GPR126	0.729	3.14e-11
ILMN_2256359	ZNF823	0.686	3.15e-11
ILMN_1664283	TPRN	0.748	3.16e-11
ILMN_1734596	TC2N	0.685	3.22e-11
ILMN_2041222	KRT18P55	0.596	3.27e-11
ILMN_1768176	CXorf26	0.709	3.3e-11
ILMN_1723141	OTUD1	0.706	3.31e-11
ILMN_2181432	PAPL	0.85	3.36e-11
ILMN_1737475	ABHD11	0.683	3.37e-11
ILMN_1776998	DNAJA4	0.662	3.43e-11
ILMN_2337835	ZNF182	0.694	3.44e-11
ILMN_1785356	DENND5A	0.653	3.47e-11
ILMN_1802642	TOM1L1	0.671	3.48e-11
ILMN_1791569	PLXNA1	0.687	3.61e-11
ILMN_1710170	PPAP2C	0.719	3.69e-11
ILMN_1656501	DUSP5	0.625	3.8e-11
ILMN_1728887	PAK4	0.663	3.8e-11
ILMN_1687857	ST6GALNAC4	0.753	3.82e-11
ILMN_1702738	KLC3	0.76	3.85e-11
ILMN_1680339	PDGFRL	0.671	3.87e-11
ILMN_1785635	BRD3	0.726	4.07e-11
ILMN_1730223	RNF39	0.708	4.14e-11
ILMN_1664466	KLHL9	0.624	4.3e-11
ILMN_1660727	ENPP5	0.692	4.43e-11
ILMN_2308849	MYADM	0.68	4.55e-11
ILMN_2220403	C6orf72	0.646	4.62e-11
ILMN_3241218	ANKIB1	0.639	4.67e-11
ILMN_1677440	ATP6AP2	0.542	4.7e-11
ILMN_1665717	EIF2S3	0.715	4.74e-11
ILMN_1799667	KIF4A	0.693	4.78e-11
ILMN_1743770	SLC25A14	0.693	4.87e-11
ILMN_1695362	ZNF32	0.621	4.91e-11
ILMN_1720604	ARSG	0.79	5.06e-11
ILMN_2143155	KIF11	0.763	5.34e-11
ILMN_1800602	GCA	0.803	5.36e-11
ILMN_3199609	TCP1	0.602	5.47e-11
ILMN_2115669	SEMA4C	0.612	5.53e-11
ILMN_2141941	TOR1AIP1	0.657	5.54e-11
ILMN_2162328	PTS	0.611	5.78e-11
ILMN_2135339	C3orf70	0.657	5.8e-11
ILMN_1664369	DHTKD1	0.718	6.05e-11
ILMN_1669983	RGS22	0.767	6.1e-11
ILMN_1795930	PTGER4	0.65	6.17e-11
ILMN_1759003	SNX12	0.73	6.47e-11
ILMN_2377185	TCEB2	0.628	6.56e-11
ILMN_1674366	LHX4	0.661	6.84e-11
ILMN_1745946	HAUS1	0.65	6.98e-11
ILMN_2353276	UPK3B	0.705	7.48e-11
ILMN_1696360	CTSB	0.711	7.52e-11
ILMN_1729237	CYB5R1	0.608	7.98e-11
ILMN_1712095	FOXO4	0.753	8.14e-11
ILMN_2054362	SLC25A40	0.718	8.16e-11
ILMN_1809889	CCDC117	0.696	8.41e-11
ILMN_1712312	RAB11A	0.586	8.77e-11
ILMN_1659688	LGALS3BP	1	8.91e-11
ILMN_1692754	VMP1	0.555	8.96e-11
ILMN_1715024	LSS	0.638	9.03e-11
ILMN_1763638	BCAR3	0.642	9.33e-11
ILMN_1804798	BEX4	0.776	9.44e-11
ILMN_1767142	ZNF280D	0.629	9.49e-11
ILMN_1734153	GDI1	0.617	9.52e-11
ILMN_1699989	BNIPL	0.712	9.65e-11
ILMN_1788017	HSH2D	0.727	9.69e-11
ILMN_1684563	SPIN4	0.659	1e-10
ILMN_1684352	TRIM45	0.662	1.01e-10
ILMN_1712913	UNC5A	0.698	1.03e-10
ILMN_1665219	LTBP4	0.659	1.05e-10
ILMN_1724832	OVOL2	0.633	1.05e-10
ILMN_1674394	C20orf3	0.628	1.07e-10
ILMN_1664012	CANT1	0.66	1.07e-10
ILMN_1710064	SDR16C5	0.682	1.08e-10
ILMN_1779341	ZNF630	0.63	1.08e-10
ILMN_1653129	CSTF2	0.572	1.09e-10
ILMN_1722798	PLCD3	0.673	1.1e-10
ILMN_1716730	BOD1	0.616	1.11e-10
ILMN_2322446	PABPC1L2B	0.682	1.13e-10
ILMN_1678032	NR1H2	0.658	1.16e-10
ILMN_1799280	BDH1	0.824	1.17e-10
ILMN_1770940	CDH1	0.568	1.26e-10
ILMN_3243366	C2orf55	0.736	1.31e-10
ILMN_1697469	SRSF6	0.612	1.33e-10
ILMN_2368576	UBA52	0.606	1.33e-10
ILMN_2044927	RNF5	0.631	1.39e-10
ILMN_1679217	FAM110B	0.62	1.41e-10
ILMN_1794863	CAMK2N1	1.006	1.42e-10
ILMN_1750409	RAB9A	0.6	1.42e-10
ILMN_1688158	CYB5R4	0.604	1.43e-10
ILMN_2210129	PRIM1	0.723	1.46e-10
ILMN_1725338	CLDN23	0.606	1.48e-10
ILMN_1692511	TMEM106C	0.605	1.48e-10
ILMN_2307450	ZNF302	0.66	1.48e-10
ILMN_1702585	SET	0.758	1.5e-10
ILMN_1685124	TCTN1	0.637	1.5e-10
ILMN_1672135	ZNF615	0.61	1.52e-10
ILMN_1678353	FARP1	0.718	1.56e-10
ILMN_1690392	COMMD3	0.58	1.65e-10
ILMN_1803939	YIPF6	0.796	1.72e-10
ILMN_2196550	KIAA0226L	0.667	1.75e-10
ILMN_3248443	SNHG6	0.59	1.89e-10
ILMN_1704398	FZD9	0.713	1.92e-10
ILMN_1707720	SLC1A5	0.64	1.93e-10
ILMN_1781761	ENPP4	0.703	1.94e-10
ILMN_1655261	ERP27	0.779	1.97e-10
ILMN_2378670	SNX15	0.649	2.05e-10
ILMN_1690040	TM7SF2	0.599	2.08e-10
ILMN_1811373	FAM20B	0.622	2.12e-10
ILMN_1731181	TEX2	0.656	2.16e-10
ILMN_1809496	COPG2	0.691	2.2e-10
ILMN_2085236	SNX24	0.717	2.21e-10
ILMN_1775304	DNAJB1	0.587	2.29e-10
ILMN_1748797	GRB2	0.699	2.29e-10
ILMN_2329834	RBM12	0.621	2.32e-10
ILMN_3248764	KIAA1908	0.686	2.42e-10
ILMN_3202024	FTL	0.603	2.57e-10
ILMN_2043079	ILDR1	0.653	2.58e-10
ILMN_1711470	UBE2T	0.683	2.61e-10
ILMN_1653001	CABLES1	0.573	2.62e-10
ILMN_1659259	PRPF6	0.566	2.63e-10
ILMN_2165473	MID1IP1	0.69	2.64e-10
ILMN_1655561	ARPC3	0.619	2.71e-10
ILMN_1709044	TGIF2	0.648	2.85e-10
ILMN_1671905	SFR1	0.675	2.96e-10
ILMN_1774196	URM1	0.544	2.98e-10
ILMN_1729208	NGFRAP1	0.653	3.09e-10
ILMN_1750800	ACO1	0.653	3.1e-10
ILMN_1779376	GSK3B	0.567	3.1e-10
ILMN_1694106	GPD1L	0.646	3.2e-10
ILMN_1657708	MGLL	0.554	3.31e-10
ILMN_1787324	C16orf48	0.614	3.42e-10
ILMN_1779015	ZNF467	0.694	3.43e-10
ILMN_1665094	SPTLC1	0.716	3.44e-10
ILMN_1768784	PSMC2	0.6	3.45e-10
ILMN_1690695	PEX11A	0.583	3.51e-10
ILMN_3256325	CYB561D1	0.564	3.57e-10
ILMN_2095704	SYCP2	0.675	3.59e-10
ILMN_1719986	PIK3IP1	0.646	3.6e-10
ILMN_1730734	TMEM205	0.651	3.61e-10
ILMN_1654571	FCHO1	0.666	3.63e-10
ILMN_2204545	ST3GAL4	0.682	3.73e-10
ILMN_1695598	RPL18	0.538	3.77e-10
ILMN_1709307	GPSM1	0.7	3.79e-10
ILMN_1653115	ECH1	0.61	3.81e-10
ILMN_2121816	GPR137B	0.853	3.99e-10
ILMN_2390162	PHF11	0.561	3.99e-10
ILMN_1682864	SPSB3	0.692	3.99e-10
ILMN_1739805	NDE1	0.847	4.13e-10
ILMN_1801257	CENPA	0.685	4.23e-10
ILMN_1798546	HDAC6	0.636	4.32e-10
ILMN_2094061	IMPA2	0.598	4.51e-10
ILMN_1676191	DARS2	0.602	4.62e-10
ILMN_2056551	RBMX2	0.609	4.65e-10
ILMN_1674231	CHAF1B	0.694	4.89e-10
ILMN_3273493	MAPRE1	0.64	5e-10
ILMN_1653712	UAP1L1	0.71	5.01e-10
ILMN_1803745	SUOX	0.628	5.15e-10
ILMN_1815184	ASPM	0.58	5.27e-10
ILMN_1681591	PTPN1	0.561	5.39e-10
ILMN_1726199	ZNF594	0.564	5.41e-10
ILMN_1757388	OCEL1	0.594	5.46e-10
ILMN_2380967	DNASE1L1	0.768	5.48e-10
ILMN_1812073	ATP6V1B1	0.65	5.6e-10
ILMN_1811823	MED25	0.67	5.76e-10
ILMN_1796949	TPX2	0.631	5.95e-10
ILMN_1695658	KIF20A	0.658	6.1e-10
ILMN_1665205	ZNF260	0.652	6.2e-10
ILMN_1651719	MBTPS1	0.576	6.24e-10
ILMN_1731237	CLSTN2	0.759	6.3e-10
ILMN_1726169	EDF1	0.615	6.38e-10
ILMN_2224657	KLRG2	0.68	6.39e-10
ILMN_1670870	ALCAM	0.834	6.51e-10
ILMN_1654421	MPHOSPH9	0.603	6.58e-10
ILMN_1742432	COBRA1	0.513	6.62e-10
ILMN_1774890	LAS1L	0.634	6.69e-10
ILMN_1774387	ZHX3	0.704	6.71e-10
ILMN_1796458	GABARAPL2	0.52	6.79e-10
ILMN_1735700	KLK8	0.618	6.86e-10
ILMN_1681135	SPATA2	0.646	7.14e-10
ILMN_2105960	KIF12	0.731	7.19e-10
ILMN_1766650	FOXA1	0.552	7.33e-10
ILMN_1671478	CKB	0.641	7.4e-10
ILMN_1684690	HDAC11	0.643	7.49e-10
ILMN_1689552	FAM63A	0.696	7.51e-10
ILMN_1775822	PDGFB	0.616	7.57e-10
ILMN_1697440	PRPF4	0.554	7.84e-10
ILMN_1738759	PIGT	0.616	7.94e-10
ILMN_2204754	TMX4	0.538	8.08e-10
ILMN_1676665	CUEDC1	0.969	8.17e-10
ILMN_1697561	FBXL16	0.66	8.44e-10
ILMN_2267787	HPS1	0.623	8.53e-10
ILMN_1782292	LAMP1	0.589	8.56e-10
ILMN_1731113	ZBTB43	0.884	8.91e-10
ILMN_2209163	CHD6	0.666	9.06e-10
ILMN_1747227	ADORA1	0.639	9.15e-10
ILMN_1768282	SNX21	0.725	9.52e-10
ILMN_1769810	ARL6IP5	0.543	9.73e-10
ILMN_1782057	ATP8B2	0.682	9.77e-10
ILMN_2285996	KIAA0101	0.714	9.91e-10
ILMN_1805543	ADAMTS9	0.685	9.97e-10
ILMN_1698243	C1orf85	0.57	1e-09
ILMN_1787879	ARL2	0.554	1.01e-09
ILMN_1813955	SERTAD3	0.737	1.01e-09
ILMN_1806456	C14orf45	0.61	1.04e-09
ILMN_1703531	S1PR3	0.622	1.04e-09
ILMN_1670948	TSR2	0.546	1.08e-09
ILMN_1752213	TMEM60	0.502	1.1e-09
ILMN_2197519	ZNF627	0.64	1.1e-09
ILMN_1747627	ABCA2	0.67	1.15e-09
ILMN_2255579	RAB37	0.663	1.17e-09
ILMN_2140389	TMEM185A	0.601	1.18e-09
ILMN_1778917	CDK7	0.545	1.19e-09
ILMN_1746819	C5	0.56	1.2e-09
ILMN_1804993	FAM178B	0.612	1.2e-09
ILMN_1722945	C6orf52	0.59	1.26e-09
ILMN_1796349	SMPDL3A	0.683	1.29e-09
ILMN_1747078	HYLS1	0.534	1.33e-09
ILMN_1708508	PPM1E	0.621	1.33e-09
ILMN_1670096	NRBP1	0.557	1.35e-09
ILMN_1654606	ZDHHC22	0.558	1.35e-09
ILMN_2336094	ODZ3	0.681	1.37e-09
ILMN_1681777	SHROOM2	0.655	1.41e-09
ILMN_2352590	ZNF33A	0.618	1.41e-09
ILMN_1753627	DOLK	0.531	1.43e-09
ILMN_2371700	HAUS7	0.576	1.43e-09
ILMN_2343048	ABCB9	0.647	1.44e-09
ILMN_1781764	HNRNPH2	0.692	1.44e-09
ILMN_1812995	CTSL1	0.606	1.45e-09
ILMN_1737360	TSPY26P	0.662	1.47e-09
ILMN_2366177	IFT122	0.561	1.48e-09
ILMN_1740160	PLCG1	0.616	1.51e-09
ILMN_2175912	ITGB2	0.547	1.62e-09
ILMN_1710752	NAPRT1	0.657	1.66e-09
ILMN_1778347	NUDT2	0.514	1.66e-09
ILMN_2413278	RPL13	0.581	1.66e-09
ILMN_1732516	KNTC1	0.518	1.71e-09
ILMN_1720996	SLC12A2	0.694	1.72e-09
ILMN_2140510	KLHL13	0.605	1.75e-09
ILMN_1797793	BLVRB	0.736	1.76e-09
ILMN_1679880	THOC6	0.564	1.87e-09
ILMN_2179717	FAM189A2	0.593	1.88e-09
ILMN_1679767	FLJ45983	0.633	1.88e-09
ILMN_1801313	SIAH2	0.652	1.91e-09
ILMN_1662846	GPR160	0.629	1.92e-09
ILMN_3256801	ATP1A1OS	0.574	1.94e-09
ILMN_2068435	ZNF700	0.571	1.94e-09
ILMN_3247286	KRT8	0.616	1.95e-09
ILMN_1795285	PHF15	0.559	1.95e-09
ILMN_1699496	PHF21A	0.561	1.96e-09
ILMN_1700549	ERLIN2	0.543	1.98e-09
ILMN_1718807	SMC3	0.647	2.01e-09
ILMN_1663486	TLK2	0.567	2.02e-09
ILMN_1679134	NSMCE4A	0.488	2.06e-09
ILMN_2351611	UBQLN1	0.578	2.07e-09
ILMN_3301749	SPNS2	0.625	2.12e-09
ILMN_1775235	AFF3	0.74	2.13e-09
ILMN_2272708	SLX1B	0.683	2.15e-09
ILMN_1760338	SUMO2	0.567	2.15e-09
ILMN_1700690	VAT1	0.597	2.19e-09
ILMN_1707077	SORT1	0.604	2.27e-09
ILMN_1765796	ENO2	0.621	2.3e-09
ILMN_1747775	STX2	0.573	2.58e-09
ILMN_1690268	HNRNPUL1	0.576	2.6e-09
ILMN_1793017	DGKQ	0.56	2.63e-09
ILMN_1815086	NINJ1	0.613	2.69e-09
ILMN_1768816	TMPO	0.662	2.69e-09
ILMN_3195198	KRT17	0.616	2.71e-09
ILMN_1794190	CCPG1	0.67	2.72e-09
ILMN_1698213	RBM3	0.683	2.73e-09
ILMN_2399877	COG5	0.623	2.79e-09
ILMN_1741176	CHMP2B	0.52	2.83e-09
ILMN_2152581	STK38	0.477	2.93e-09
ILMN_1747546	TSPAN1	0.551	2.93e-09
ILMN_1677829	SLC9A6	0.539	2.97e-09
ILMN_1762407	CABLES2	0.605	3.07e-09
ILMN_2385161	CUL4B	0.528	3.1e-09
ILMN_1776052	HMGN2	0.533	3.11e-09
ILMN_1653319	MC1R	0.639	3.11e-09
ILMN_1771538	PSCA	0.648	3.12e-09
ILMN_1751692	ZNF17	0.538	3.12e-09
ILMN_2118229	NAPEPLD	0.625	3.14e-09
ILMN_1684197	GPKOW	0.752	3.35e-09
ILMN_1781791	PRRG1	0.573	3.35e-09
ILMN_1809783	FAM25A	0.641	3.36e-09
ILMN_2126706	LMNB1	0.556	3.39e-09
ILMN_1747911	CDK1	0.598	3.56e-09
ILMN_1702231	C1orf54	0.504	3.6e-09
ILMN_1812777	MRPL35	0.496	3.64e-09
ILMN_1808824	NEBL	0.597	3.7e-09
ILMN_1791306	C9orf103	0.603	3.72e-09
ILMN_2043816	ARPC5L	0.548	3.77e-09
ILMN_1687037	IFT140	0.751	3.77e-09
ILMN_1735788	TRIOBP	0.564	3.79e-09
ILMN_1791375	AIMP2	0.567	3.95e-09
ILMN_1688629	ZNF274	0.537	3.95e-09
ILMN_1803564	YIPF1	0.573	3.97e-09
ILMN_1765860	DOCK11	0.61	3.98e-09
ILMN_1775753	FBXW2	0.546	4e-09
ILMN_1687858	CALM2	0.562	4.08e-09
ILMN_1700896	SAP30	0.676	4.1e-09
ILMN_1701855	PPP1CC	0.52	4.14e-09
ILMN_2401769	PHF14	0.5	4.22e-09
ILMN_1725642	SUMO3	0.484	4.22e-09
ILMN_1697317	DYNLRB2	0.576	4.24e-09
ILMN_1697189	PNCK	0.576	4.3e-09
ILMN_1738075	CMIP	0.705	4.42e-09
ILMN_2176251	C20orf72	0.501	4.46e-09
ILMN_1804396	IRF2BPL	0.562	4.59e-09
ILMN_1748904	WTAP	0.712	4.64e-09
ILMN_2160005	NUMA1	0.561	4.66e-09
ILMN_1724897	C14orf93	0.549	4.71e-09
ILMN_1723895	GTF3C5	0.564	4.71e-09
ILMN_1683044	PPP1R2	0.539	4.77e-09
ILMN_1717248	C9orf66	0.615	5.02e-09
ILMN_1767113	AOX1	0.6	5.12e-09
ILMN_1775744	MRPS16	0.528	5.12e-09
ILMN_1788223	RSPH3	0.544	5.14e-09
ILMN_1766658	PKMYT1	0.72	5.21e-09
ILMN_1732537	HEATR2	0.52	5.22e-09
ILMN_1679401	TRPM4	0.767	5.25e-09
ILMN_1787843	HSDL2	0.559	5.26e-09
ILMN_2187718	COX17	0.463	5.3e-09
ILMN_1677098	YPEL2	0.51	5.35e-09
ILMN_1713088	MSI2	0.534	5.42e-09
ILMN_2344850	VPS26A	0.512	5.42e-09
ILMN_1793616	RNF38	0.487	5.58e-09
ILMN_1729281	SPHK2	0.605	5.7e-09
ILMN_1738955	ANAPC16	0.595	5.73e-09
ILMN_3234884	KIF22	0.553	5.89e-09
ILMN_1720322	PTS	0.542	6.22e-09
ILMN_1702858	ADHFE1	0.578	6.25e-09
ILMN_3241441	MEGF6	0.63	6.38e-09
ILMN_1724194	NPEPL1	0.616	6.48e-09
ILMN_2389528	MTL5	0.496	6.55e-09
ILMN_1719661	SEPX1	0.536	6.65e-09
ILMN_1715555	DBP	0.606	6.7e-09
ILMN_2124187	TSC22D2	0.634	6.76e-09
ILMN_2066756	NCAPG2	0.537	6.88e-09
ILMN_1774427	CALCOCO1	0.598	6.92e-09
ILMN_1757627	ZMYND19	0.485	6.92e-09
ILMN_1743747	RUSC1	0.537	7.2e-09
ILMN_1812557	CDK5RAP3	0.623	7.26e-09
ILMN_1715189	LHX6	0.583	7.26e-09
ILMN_1658301	FAM83E	0.673	7.43e-09
ILMN_1783231	PLEKHB1	0.508	7.57e-09
ILMN_2210837	CDC26	0.491	7.72e-09
ILMN_2374692	WAC	0.475	7.78e-09
ILMN_3307926	ADRBK1	0.645	7.9e-09
ILMN_1798177	CHURC1	0.488	7.9e-09
ILMN_1810782	SH3KBP1	0.59	7.92e-09
ILMN_1697420	TINF2	0.582	7.93e-09
ILMN_2117987	TFDP1	0.534	8.03e-09
ILMN_1689908	ANKRD13A	0.531	8.15e-09
ILMN_1758806	C21orf2	0.507	8.2e-09
ILMN_1768505	IL13RA1	0.521	8.26e-09
ILMN_1699574	NRP1	0.582	8.27e-09
ILMN_2399310	MLLT10	0.514	8.37e-09
ILMN_1814650	TRAPPC4	0.481	8.39e-09
ILMN_1708328	RAB11FIP3	0.667	8.58e-09
ILMN_1795639	MGMT	0.597	8.82e-09
ILMN_1655163	STK24	0.47	8.91e-09
ILMN_1720526	CENPN	0.693	9.05e-09
ILMN_1660723	RDH13	0.571	9.12e-09
ILMN_1782045	FKBP4	0.582	9.14e-09
ILMN_1705991	GUSBP3	0.484	9.14e-09
ILMN_1791447	CXCL12	0.503	9.2e-09
ILMN_1779076	HINT3	0.563	9.33e-09
ILMN_1674069	TOMM7	0.475	9.6e-09
ILMN_3203444	CERCAM	0.504	9.63e-09
ILMN_1754501	C2orf74	0.506	9.91e-09
ILMN_1711888	COBL	0.52	9.91e-09
ILMN_1750100	TUBB8	0.687	1.03e-08
ILMN_1695414	ASF1B	0.712	1.04e-08
ILMN_1758623	HIST1H2BD	0.497	1.04e-08
ILMN_1722738	ROGDI	0.581	1.05e-08
ILMN_2163306	FAM120A	0.583	1.08e-08
ILMN_2135798	NR2C2AP	0.561	1.1e-08
ILMN_2143261	CXorf40B	0.554	1.16e-08
ILMN_1747598	PPP1R11	0.516	1.16e-08
ILMN_1677292	C5orf30	0.46	1.17e-08
ILMN_1786039	RNF34	0.481	1.17e-08
ILMN_1670970	PPP3CA	0.568	1.18e-08
ILMN_1718336	C7orf50	0.459	1.19e-08
ILMN_1693789	ALPP	0.766	1.21e-08
ILMN_1795838	C4orf19	0.578	1.21e-08
ILMN_1780236	PMM1	0.485	1.22e-08
ILMN_1745329	PRR14	0.608	1.23e-08
ILMN_2364357	RPS6KB2	0.54	1.24e-08
ILMN_1661875	ANK3	0.608	1.25e-08
ILMN_1700955	TCTEX1D2	0.511	1.26e-08
ILMN_1727880	CDSN	0.716	1.27e-08
ILMN_1800634	NME4	0.484	1.32e-08
ILMN_2066088	C1orf64	0.612	1.33e-08
ILMN_1751016	LONRF2	0.561	1.33e-08
ILMN_1728360	MED29	0.594	1.33e-08
ILMN_1673673	PBK	0.546	1.36e-08
ILMN_2266948	SLC38A1	0.622	1.38e-08
ILMN_1788931	DOCK8	0.561	1.42e-08
ILMN_1670456	RBM42	0.493	1.43e-08
ILMN_1718977	GADD45B	0.497	1.45e-08
ILMN_1732060	ARHGAP1	0.501	1.47e-08
ILMN_1705093	ORC5	0.498	1.47e-08
ILMN_1725079	TSPAN31	0.511	1.47e-08
ILMN_2230672	MRPL18	0.541	1.5e-08
ILMN_1776102	PSMD10	0.58	1.53e-08
ILMN_2324157	UBA3	0.599	1.55e-08
ILMN_1750181	TESC	0.55	1.56e-08
ILMN_1721868	KPNA2	0.742	1.57e-08
ILMN_1769412	RAPGEF1	0.576	1.58e-08
ILMN_1672605	C7orf41	0.605	1.63e-08
ILMN_1804834	C6orf130	0.541	1.65e-08
ILMN_1690523	LRRC20	0.531	1.65e-08
ILMN_2096405	WDR37	0.536	1.66e-08
ILMN_1793118	TAX1BP1	0.453	1.67e-08
ILMN_1691567	GNPDA2	0.53	1.69e-08
ILMN_2127605	LRP3	0.545	1.71e-08
ILMN_1678781	ARHGAP33	0.548	1.73e-08
ILMN_1768870	CAPZA2	0.453	1.73e-08
ILMN_1797684	PDCD2	0.487	1.74e-08
ILMN_1699521	ANKRD36B	0.603	1.81e-08
ILMN_1719870	FAM72D	0.589	1.83e-08
ILMN_2104830	ACP2	0.692	1.85e-08
ILMN_2073012	TMEM203	0.459	1.87e-08
ILMN_2362549	ZWINT	0.637	1.88e-08
ILMN_1803219	TMC4	0.559	1.89e-08
ILMN_1772686	FGD3	0.732	1.91e-08
ILMN_1705241	TDRD7	0.539	1.91e-08
ILMN_2053415	LDLR	0.615	1.97e-08
ILMN_2189406	C15orf38	0.515	2.01e-08
ILMN_1694875	APPBP2	0.535	2.03e-08
ILMN_2055165	MRFAP1	0.469	2.05e-08
ILMN_3251506	ZNF69	0.515	2.15e-08
ILMN_1724306	CACNG1	0.498	2.2e-08
ILMN_1785113	MUT	0.535	2.23e-08
ILMN_1735275	WDSUB1	0.548	2.24e-08
ILMN_2233454	SPTLC3	0.498	2.26e-08
ILMN_1759419	ILVBL	0.474	2.31e-08
ILMN_1780769	TUBB2C	0.58	2.34e-08
ILMN_1759436	NOSIP	0.483	2.39e-08
ILMN_1686097	TOP2A	0.564	2.42e-08
ILMN_1668125	MYRIP	0.576	2.46e-08
ILMN_2384807	LRRCC1	0.58	2.47e-08
ILMN_3307863	TAOK3	0.557	2.5e-08
ILMN_1761260	COBLL1	0.531	2.54e-08
ILMN_1732609	KIAA1539	0.591	2.57e-08
ILMN_1771987	SLC44A2	0.512	2.61e-08
ILMN_1652693	SHH	0.671	2.64e-08
ILMN_2364088	GEMIN8	0.51	2.66e-08
ILMN_2415776	WWOX	0.613	2.66e-08
ILMN_1695420	CLTA	0.49	2.68e-08
ILMN_1673409	MGC16121	0.61	2.68e-08
ILMN_1753440	DCAF16	0.543	2.74e-08
ILMN_1722670	LYNX1	0.501	2.82e-08
ILMN_1798728	C19orf2	0.44	2.84e-08
ILMN_1651237	CDT1	0.596	2.93e-08
ILMN_3191922	KRT8P41	0.681	2.98e-08
ILMN_1712687	PAK2	0.56	2.98e-08
ILMN_1699206	FHDC1	0.549	2.99e-08
ILMN_1801226	DOCK6	0.534	3e-08
ILMN_1697827	ATP2A3	0.548	3.05e-08
ILMN_1688034	COIL	0.45	3.09e-08
ILMN_1669696	ZNF792	0.523	3.14e-08
ILMN_3285785	PEBP1	0.502	3.17e-08
ILMN_1665107	ITGB1BP1	0.551	3.19e-08
ILMN_1713249	PHF19	0.552	3.3e-08
ILMN_1791531	FA2H	0.489	3.32e-08
ILMN_1655913	NUCB2	0.78	3.33e-08
ILMN_1793543	C1orf51	0.49	3.34e-08
ILMN_1654118	BCL2L1	0.492	3.36e-08
ILMN_2118663	ERV3-1	0.584	3.37e-08
ILMN_2404085	CLIP1	0.508	3.44e-08
ILMN_2123871	TMEM18	0.635	3.44e-08
ILMN_1752728	FUCA1	0.493	3.48e-08
ILMN_1685547	ZXDB	0.582	3.54e-08
ILMN_1729749	HERC5	0.63	3.64e-08
ILMN_1685580	CBLB	0.52	3.74e-08
ILMN_1676891	CDK19	0.547	3.74e-08
ILMN_1896406	ZXDA	0.524	3.84e-08
ILMN_1697962	NSMCE1	0.502	3.85e-08
ILMN_1811515	DLG3	0.551	3.87e-08
ILMN_2157240	MNS1	0.488	3.9e-08
ILMN_2373728	ASB9	0.52	3.93e-08
ILMN_1805132	PCDH19	0.474	3.95e-08
ILMN_2081398	KIF3B	0.578	3.98e-08
ILMN_1812297	CYP26B1	0.61	4.17e-08
ILMN_1655206	ZBTB34	0.511	4.18e-08
ILMN_1660793	PAQR4	0.56	4.2e-08
ILMN_1795247	ARID2	0.533	4.21e-08
ILMN_1711383	STK4	0.468	4.25e-08
ILMN_1748831	PPP1R13B	0.593	4.32e-08
ILMN_1807540	MICU1	0.481	4.35e-08
ILMN_1685631	MAU2	0.482	4.36e-08
ILMN_1758906	GNA13	0.564	4.4e-08
ILMN_1685097	ASCC1	0.446	4.41e-08
ILMN_2334350	BTBD3	0.483	4.43e-08
ILMN_2299795	CPM	0.584	4.46e-08
ILMN_1664030	RAB1B	0.468	4.47e-08
ILMN_1802669	PPP3CB	0.441	4.48e-08
ILMN_1728934	PRC1	0.508	4.5e-08
ILMN_1723486	HK2	0.531	4.62e-08
ILMN_1699728	BTD	0.509	4.67e-08
ILMN_2214910	EPHB4	0.537	4.68e-08
ILMN_1742400	CEP350	0.537	4.72e-08
ILMN_3240360	HAR1B	0.575	4.83e-08
ILMN_1674285	HTATSF1P2	0.528	4.86e-08
ILMN_1680955	AURKA	0.518	4.91e-08
ILMN_1735367	HSD17B11	0.507	4.96e-08
ILMN_2167922	TRMT5	0.515	5.06e-08
ILMN_1738767	PLP2	0.516	5.09e-08
ILMN_2078697	ALPK1	0.611	5.14e-08
ILMN_1723632	PIGC	0.47	5.23e-08
ILMN_2326591	ANXA6	0.481	5.26e-08
ILMN_1654370	TESK2	0.638	5.32e-08
ILMN_1700159	NIPSNAP3A	0.554	5.46e-08
ILMN_1786388	RNF113A	0.468	5.48e-08
ILMN_1717781	VPS11	0.509	5.51e-08
ILMN_1669508	PAF1	0.448	5.57e-08
ILMN_1802628	PPAPDC2	0.505	5.66e-08
ILMN_2151488	RMI1	0.473	5.69e-08
ILMN_1763467	LY6G5C	0.499	5.78e-08
ILMN_2160929	FEN1	0.527	5.79e-08
ILMN_1719622	RABEP1	0.486	5.82e-08
ILMN_1791067	TESK1	0.57	5.83e-08
ILMN_1814120	PECR	0.525	5.85e-08
ILMN_1734827	MKI67	0.534	5.98e-08
ILMN_1756999	RBL2	0.47	6.07e-08
ILMN_1729234	TPP1	0.529	6.07e-08
ILMN_1693471	KLHL35	0.56	6.19e-08
ILMN_2211065	TMEM91	0.587	6.25e-08
ILMN_1683470	TMEM139	0.637	6.38e-08
ILMN_2225718	CENPE	0.466	6.39e-08
ILMN_1672717	C10orf57	0.49	6.47e-08
ILMN_1844692	FOXO3	0.547	6.68e-08
ILMN_1762281	DCTN3	0.447	6.82e-08
ILMN_1767848	PCMTD2	0.477	6.86e-08
ILMN_1716195	HIST1H2BG	0.455	6.88e-08
ILMN_1700967	MB21D2	0.453	7e-08
ILMN_2190084	VAMP8	0.571	7.04e-08
ILMN_1739032	TMEM70	0.499	7.27e-08
ILMN_1746368	SELT	0.509	7.28e-08
ILMN_3242586	RHOU	0.493	7.44e-08
ILMN_2224486	C3orf14	0.482	7.54e-08
ILMN_1716547	NAGK	0.467	7.63e-08
ILMN_1733311	PIGB	0.477	7.64e-08
ILMN_3242211	TMEM187	0.442	7.69e-08
ILMN_1736441	PDXP	0.489	7.73e-08
ILMN_1718063	LIPA	0.521	7.95e-08
ILMN_1731568	RAB3D	0.501	7.99e-08
ILMN_1670218	EXOSC6	0.503	8.06e-08
ILMN_1663042	SDC4	0.471	8.06e-08
ILMN_1732577	TMEM216	0.495	8.06e-08
ILMN_1737005	SMG9	0.448	8.17e-08
ILMN_1722642	REEP3	0.475	8.32e-08
ILMN_1739946	VKORC1	0.425	8.37e-08
ILMN_1684628	ZFP90	0.497	8.47e-08
ILMN_1805765	CMYA5	0.546	8.49e-08
ILMN_1669599	DENND4C	0.546	8.49e-08
ILMN_2370825	ATM	0.511	8.51e-08
ILMN_2372915	P2RY2	0.627	8.62e-08
ILMN_1810334	COMMD7	0.421	8.65e-08
ILMN_1725241	GSTK1	0.467	8.66e-08
ILMN_1707236	HCCS	0.572	8.67e-08
ILMN_1789364	ZNF789	0.498	8.87e-08
ILMN_1662741	LPAR2	0.492	8.95e-08
ILMN_1652185	IL4R	0.504	8.97e-08
ILMN_1704084	CMAHP	0.642	9.09e-08
ILMN_1787509	PRIC285	0.65	9.1e-08
ILMN_1726288	TMEM106B	0.568	9.45e-08
ILMN_1696375	TTC31	0.424	9.53e-08
ILMN_1777740	C8orf55	0.56	9.55e-08
ILMN_1805778	RBM12B	0.535	9.58e-08
ILMN_1717094	ZNF618	0.549	9.63e-08
ILMN_1753143	RHPN2	0.485	9.79e-08
ILMN_1664993	GIYD1	0.579	9.86e-08
ILMN_1813671	SLC25A1	0.45	9.89e-08
ILMN_1766200	CALHM2	0.493	9.91e-08
ILMN_1662161	TBC1D13	0.562	9.98e-08
ILMN_1738401	FOXC1	0.853	1.01e-07
ILMN_1703015	ZRANB2	0.465	1.04e-07
ILMN_1748206	C20orf160	0.556	1.05e-07
ILMN_1747556	CDK9	0.459	1.06e-07
ILMN_1803773	MAG	0.496	1.06e-07
ILMN_1774087	CCL28	0.503	1.08e-07
ILMN_1773313	ATP5MD	0.467	1.09e-07
ILMN_1720926	PSMD5	0.451	1.09e-07
ILMN_2175131	TMEM14C	0.438	1.12e-07
ILMN_2350634	EFEMP1	0.495	1.13e-07
ILMN_1667086	AP3M1	0.49	1.17e-07
ILMN_1758731	CYP2J2	0.453	1.17e-07
ILMN_1693250	ACBD5	0.526	1.18e-07
ILMN_1782730	ZNF473	0.466	1.18e-07
ILMN_1807662	IGF2R	0.562	1.19e-07
ILMN_1697544	SLC25A29	0.582	1.19e-07
ILMN_1667551	GUSBL1	0.507	1.2e-07
ILMN_1716384	ATL2	0.456	1.21e-07
ILMN_2131523	SACS	0.476	1.23e-07
ILMN_1695157	CA4	0.537	1.28e-07
ILMN_1736481	SECISBP2	0.483	1.31e-07
ILMN_2051381	ALDH16A1	0.497	1.32e-07
ILMN_1789233	VPS37C	0.471	1.33e-07
ILMN_1742779	CENPL	0.533	1.34e-07
ILMN_1664025	PXMP4	0.476	1.34e-07
ILMN_1671583	MKRN1	0.458	1.36e-07
ILMN_1670638	PITPNC1	0.444	1.37e-07
ILMN_2142979	PTBP2	0.462	1.39e-07
ILMN_2408039	EEF1D	0.418	1.4e-07
ILMN_1849013	IL6ST	0.451	1.4e-07
ILMN_1744211	PLA2G4F	0.418	1.48e-07
ILMN_1803995	TM7SF3	0.522	1.48e-07
ILMN_2154671	COX6B1	0.418	1.5e-07
ILMN_1815445	IDS	0.451	1.51e-07
ILMN_1808071	KIF14	0.541	1.51e-07
ILMN_2349459	BIRC5	0.508	1.52e-07
ILMN_2052598	ARMC10	0.449	1.57e-07
ILMN_1772731	HAGH	0.425	1.57e-07
ILMN_1755727	KDM5B	0.455	1.57e-07
ILMN_1792689	HIST1H2AC	0.538	1.58e-07
ILMN_2070355	SDHAF1	0.503	1.59e-07
ILMN_1680675	MRRF	0.477	1.6e-07
ILMN_1672503	DPYSL2	0.51	1.64e-07
ILMN_1769547	DIO1	0.596	1.69e-07
ILMN_1758545	DNAJB12	0.476	1.7e-07
ILMN_1787718	SLC27A1	0.489	1.71e-07
ILMN_1737964	HIATL1	0.474	1.72e-07
ILMN_1738632	PRKAR1A	0.457	1.74e-07
ILMN_1808789	MYO5C	0.455	1.78e-07
ILMN_1799744	GALC	0.463	1.79e-07
ILMN_1791006	AHI1	0.492	1.81e-07
ILMN_1722533	KATNAL1	0.468	1.82e-07
ILMN_2369924	NDUFB6	0.452	1.85e-07
ILMN_1798006	ANKRD35	0.507	1.89e-07
ILMN_1695687	SALL4	0.511	1.95e-07
ILMN_1716678	NPC2	0.48	2.02e-07
ILMN_1654064	EPB41L5	0.559	2.05e-07
ILMN_1781906	RBM17	0.435	2.05e-07
ILMN_1804629	TPK1	0.458	2.05e-07
ILMN_3247728	RNF115	0.495	2.08e-07
ILMN_2199313	NPDC1	0.531	2.11e-07
ILMN_1791545	KRT23	0.567	2.13e-07
ILMN_3283470	RPL10	0.518	2.15e-07
ILMN_2153485	NMNAT3	0.476	2.17e-07
ILMN_1812638	ATP5L	0.423	2.18e-07
ILMN_1748283	PIM2	0.443	2.23e-07
ILMN_1783709	RRAGA	0.398	2.23e-07
ILMN_1714850	ECD	0.45	2.33e-07
ILMN_1660806	CSRP2	0.599	2.35e-07
ILMN_2390821	THOC2	0.596	2.35e-07
ILMN_1661142	TMF1	0.482	2.37e-07
ILMN_2184049	COX7B	0.458	2.39e-07
ILMN_1815734	FCHSD2	0.57	2.42e-07
ILMN_1738681	NUP62	0.482	2.43e-07
ILMN_1722648	SF3B4	0.444	2.46e-07
ILMN_1698733	CNIH2	0.549	2.55e-07
ILMN_1754234	ZMYND11	0.504	2.55e-07
ILMN_1665859	RAB27A	0.495	2.57e-07
ILMN_2261076	NEDD9	0.56	2.61e-07
ILMN_1702637	BEX1	0.472	2.62e-07
ILMN_2174127	DCBLD2	0.524	2.66e-07
ILMN_1693394	BCKDK	0.505	2.69e-07
ILMN_3251643	C1orf194	0.52	2.72e-07
ILMN_3284114	CAP1	0.469	2.74e-07
ILMN_1791728	SLC25A25	0.514	2.82e-07
ILMN_1754178	GDI2	0.458	2.83e-07
ILMN_1726352	THSD4	0.44	2.84e-07
ILMN_2070044	PPM1K	0.633	2.9e-07
ILMN_1700024	UST	0.489	2.9e-07
ILMN_2217212	ZNF564	0.446	2.9e-07
ILMN_2415235	CSNK1E	0.457	2.92e-07
ILMN_1676278	ABCC2	0.441	2.93e-07
ILMN_2395969	PRDX3	0.476	2.95e-07
ILMN_2332795	ZNF16	0.48	2.96e-07
ILMN_1785268	CD58	0.51	2.97e-07
ILMN_1667050	PRPS1	0.5	2.98e-07
ILMN_2184966	ZHX2	0.462	3.07e-07
ILMN_1795317	SCAND1	0.454	3.09e-07
ILMN_2216838	DKFZP586I1420	0.447	3.14e-07
ILMN_1769319	CNBP	0.402	3.19e-07
ILMN_1768958	RASGRP1	0.535	3.22e-07
ILMN_1666552	ZNF75A	0.549	3.23e-07
ILMN_1685540	SHROOM3	0.409	3.25e-07
ILMN_1799860	PIGM	0.465	3.26e-07
ILMN_1765371	LUC7L	0.533	3.29e-07
ILMN_1656934	REPS2	0.454	3.38e-07
ILMN_2118472	C10orf58	0.544	3.55e-07
ILMN_2310019	ZNF565	0.456	3.65e-07
ILMN_1655876	TMEM159	0.436	3.67e-07
ILMN_1690806	HACD2	0.488	3.69e-07
ILMN_1779071	FEZ1	0.502	3.72e-07
ILMN_1812856	ZSWIM1	0.404	3.75e-07
ILMN_1657361	CBX7	0.508	3.8e-07
ILMN_1697597	KIAA0494	0.416	3.82e-07
ILMN_1710758	RNF20	0.439	3.82e-07
ILMN_2115340	HIST1H4A	0.488	3.83e-07
ILMN_1769508	PIGX	0.515	3.85e-07
ILMN_1775703	TRAPPC6A	0.512	3.86e-07
ILMN_1799015	PXMP2	0.464	3.87e-07
ILMN_1687821	C16orf45	0.462	3.91e-07
ILMN_1657347	PODXL2	0.562	3.97e-07
ILMN_1676792	RPS11	0.45	4.09e-07
ILMN_1679640	FXR1	0.406	4.1e-07
ILMN_1810962	PTPRK	0.464	4.1e-07
ILMN_1682910	SLC35B3	0.482	4.14e-07
ILMN_1764596	MPST	0.469	4.16e-07
ILMN_1728710	ZNF816	0.427	4.2e-07
ILMN_1745887	FBXO21	0.432	4.23e-07
ILMN_1679460	PPFIBP1	0.607	4.31e-07
ILMN_2329927	ABCG1	0.47	4.33e-07
ILMN_1716862	PPM1B	0.429	4.34e-07
ILMN_1674941	ANO6	0.42	4.37e-07
ILMN_2396648	EXOSC1	0.412	4.38e-07
ILMN_2407346	LDHD	0.482	4.4e-07
ILMN_1736234	CHTOP	0.434	4.56e-07
ILMN_1728512	YWHAH	0.403	4.57e-07
ILMN_2152429	C12orf76	0.459	4.59e-07
ILMN_1758337	ZNF213	0.423	4.72e-07
ILMN_2119224	KIFAP3	0.412	4.78e-07
ILMN_1712583	METRN	0.434	4.8e-07
ILMN_2044453	LPAR5	0.464	4.86e-07
ILMN_1664511	NDC80	0.497	4.88e-07
ILMN_1814247	TCFL5	0.438	4.9e-07
ILMN_2317555	SPIN2B	0.478	4.91e-07
ILMN_1703565	GLTSCR2	0.465	5.09e-07
ILMN_1859946	UHMK1	0.445	5.1e-07
ILMN_1793966	BOLA1	0.47	5.12e-07
ILMN_2255310	RPS15A	0.422	5.12e-07
ILMN_1686454	TIFA	0.521	5.18e-07
ILMN_2170949	SNX10	0.499	5.32e-07
ILMN_1678531	N4BP3	0.456	5.4e-07
ILMN_1735930	KLF2	0.429	5.43e-07
ILMN_2341548	MYO5B	0.536	5.63e-07
ILMN_1811102	LRSAM1	0.499	5.65e-07
ILMN_1662950	EPS8L1	0.558	5.67e-07
ILMN_1813893	DDX43	0.463	5.73e-07
ILMN_1687824	SEPHS2	0.496	5.74e-07
ILMN_1808157	RUNDC3B	0.523	5.79e-07
ILMN_1666258	AMFR	0.408	5.84e-07
ILMN_2092756	TMEM109	0.433	5.84e-07
ILMN_1796180	CRY2	0.474	6.01e-07
ILMN_1766851	TMEM126B	0.398	6.03e-07
ILMN_1752895	STX8	0.4	6.18e-07
ILMN_1725912	KLK12	0.517	6.27e-07
ILMN_1713129	TTF1	0.479	6.28e-07
ILMN_1756146	WDR45	0.496	6.28e-07
ILMN_2083469	IRS2	0.479	6.3e-07
ILMN_1752923	IFNAR1	0.51	6.31e-07
ILMN_1752631	CGGBP1	0.503	6.36e-07
ILMN_1694041	PDCL	0.525	6.4e-07
ILMN_1665357	EPS15	0.485	6.45e-07
ILMN_1701466	PEX16	0.47	6.62e-07
ILMN_2259119	PRMT2	0.463	6.7e-07
ILMN_1737535	TAF4	0.422	6.76e-07
ILMN_1768640	CRNKL1	0.447	6.84e-07
ILMN_1678087	MAP3K4	0.429	7.02e-07
ILMN_1711799	C9orf40	0.462	7.03e-07
ILMN_1807767	KIAA0182	0.504	7.06e-07
ILMN_1730731	ERLIN1	0.471	7.09e-07
ILMN_1779711	DTL	0.416	7.28e-07
ILMN_1754272	GINS3	0.494	7.31e-07
ILMN_1704793	MYPOP	0.467	7.38e-07
ILMN_3278070	KPNA4	0.462	7.45e-07
ILMN_1773963	GNA15	0.474	7.53e-07
ILMN_3238633	SDHAF2	0.401	7.57e-07
ILMN_2222234	PRDX4	0.417	7.66e-07
ILMN_1782609	STAG2	0.453	7.72e-07
ILMN_2373377	RTN2	0.48	7.77e-07
ILMN_1731851	OXA1L	0.388	7.96e-07
ILMN_2363065	RTN3	0.42	8.08e-07
ILMN_1708016	C20orf108	0.507	8.11e-07
ILMN_1745374	IFI35	0.563	8.15e-07
ILMN_2336280	QKI	0.509	8.2e-07
ILMN_1760201	DNMT1	0.441	8.23e-07
ILMN_1714567	AHNAK	0.552	8.45e-07
ILMN_1715705	SSNA1	0.438	8.52e-07
ILMN_1789094	NINL	0.525	8.55e-07
ILMN_1757552	PTRF	0.468	8.64e-07
ILMN_1706505	COL5A1	0.452	8.66e-07
ILMN_1665909	LASP1	0.524	8.71e-07
ILMN_1812461	WISP2	0.453	8.79e-07
ILMN_1728844	PTPRN2	0.472	8.81e-07
ILMN_1769264	MCCC2	0.519	8.88e-07
ILMN_1815306	AP2A1	0.529	8.94e-07
ILMN_2331163	CUL4A	0.425	9.02e-07
ILMN_1710954	FBXL19-AS1	0.486	9.1e-07
ILMN_1752027	UBE3B	0.474	9.18e-07
ILMN_1706005	GALT	0.446	9.31e-07
ILMN_1671489	PC	0.452	9.41e-07
ILMN_1728626	WDR5	0.457	9.49e-07
ILMN_1722309	ENDOG	0.404	9.58e-07
ILMN_1713807	MAN1C1	0.431	9.74e-07
ILMN_1789059	GDAP2	0.405	9.83e-07
ILMN_2062381	LCOR	0.424	9.92e-07
ILMN_1725193	IGFBP2	0.423	1.02e-06
ILMN_1797277	KIF3C	0.46	1.03e-06
ILMN_2301083	UBE2C	0.45	1.03e-06
ILMN_2415911	ENOX2	0.461	1.05e-06
ILMN_1813685	RAB7L1	0.463	1.05e-06
ILMN_1754179	AP1G2	0.421	1.06e-06
ILMN_1799589	NOXA1	0.558	1.06e-06
ILMN_1701413	PIGQ	0.523	1.07e-06
ILMN_2315694	STRADA	0.417	1.07e-06
ILMN_1682037	FBXL8	0.508	1.08e-06
ILMN_1801454	GJB7	0.439	1.08e-06
ILMN_1774062	SLC25A5	0.409	1.08e-06
ILMN_1766950	PCDHB13	0.424	1.09e-06
ILMN_1749410	PKP4	0.427	1.09e-06
ILMN_1730294	INO80C	0.44	1.1e-06
ILMN_1813837	C9orf9	0.533	1.11e-06
ILMN_1674151	GCOM1	0.506	1.12e-06
ILMN_2289844	SERHL	0.463	1.13e-06
ILMN_2370872	GRINA	0.413	1.16e-06
ILMN_1801441	RFTN2	0.483	1.16e-06
ILMN_1714170	SPSB1	0.487	1.16e-06
ILMN_1797047	TMEM150C	0.412	1.17e-06
ILMN_1802905	PIAS4	0.402	1.18e-06
ILMN_1768809	ZNF134	0.408	1.18e-06
ILMN_1669064	ZNF823	0.451	1.19e-06
ILMN_1716465	RBP7	0.503	1.2e-06
ILMN_1741200	RFX5	0.395	1.2e-06
ILMN_1708672	ACAT2	0.577	1.23e-06
ILMN_1749297	ACTL6A	0.433	1.25e-06
ILMN_1799516	DNAJC9	0.392	1.25e-06
ILMN_1700109	PTOV1	0.437	1.27e-06
ILMN_1758679	TMEM168	0.441	1.27e-06
ILMN_2374362	FAM108B1	0.45	1.29e-06
ILMN_2393296	GK	0.408	1.29e-06
ILMN_2343624	METTL13	0.384	1.34e-06
ILMN_2229922	C12orf35	0.411	1.35e-06
ILMN_1789781	PIM3	0.543	1.36e-06
ILMN_1701375	FBXW5	0.447	1.38e-06
ILMN_1654946	ZSCAN18	0.397	1.38e-06
ILMN_1736165	MLL3	0.43	1.4e-06
ILMN_1740180	SNX3	0.37	1.41e-06
ILMN_1687757	AKR1C4	0.521	1.42e-06
ILMN_1710644	MARVELD3	0.383	1.42e-06
ILMN_2119421	RBMXP3	0.512	1.42e-06
ILMN_1787266	SPINK1	0.472	1.43e-06
ILMN_1701173	KCNK6	0.458	1.44e-06
ILMN_1676062	DIP2C	0.5	1.45e-06
ILMN_3242330	FAM65C	0.539	1.46e-06
ILMN_2215043	RNF32	0.453	1.47e-06
ILMN_3227023	SNHG7	0.501	1.47e-06
ILMN_2318638	TGIF1	0.39	1.47e-06
ILMN_2328972	DNMT3B	0.505	1.5e-06
ILMN_2233539	SLC39A8	0.544	1.52e-06
ILMN_1724789	CD59	0.39	1.53e-06
ILMN_1761242	COMMD1	0.431	1.54e-06
ILMN_1761425	OLFML2A	0.393	1.55e-06
ILMN_1737462	OXR1	0.437	1.57e-06
ILMN_3241364	CALHM3	0.519	1.59e-06
ILMN_1725946	IRF6	0.377	1.59e-06
ILMN_1784286	NDUFA1	0.426	1.59e-06
ILMN_1758798	NPIPB8	0.402	1.6e-06
ILMN_1772821	KIAA1671	0.429	1.62e-06
ILMN_2413779	SEZ6L2	0.436	1.63e-06
ILMN_2351309	TIAL1	0.534	1.64e-06
ILMN_1788489	HIST1H3F	0.394	1.65e-06
ILMN_1801366	DNASE1L2	0.473	1.66e-06
ILMN_1703174	FREM2	0.426	1.66e-06
ILMN_1781373	IFIH1	0.59	1.66e-06
ILMN_1792182	RDH12	0.47	1.67e-06
ILMN_1742276	C7orf64	0.406	1.68e-06
ILMN_2094166	CHMP5	0.387	1.68e-06
ILMN_3237665	COX7A2L	0.447	1.7e-06
ILMN_2048507	KLF3	0.446	1.71e-06
ILMN_1769566	ATG3	0.419	1.72e-06
ILMN_3291709	NDUFB4	0.376	1.72e-06
ILMN_1813256	CRIPT	0.383	1.73e-06
ILMN_1670000	DCAF6	0.371	1.73e-06
ILMN_2074258	BARD1	0.463	1.77e-06
ILMN_2347068	MKNK2	0.58	1.78e-06
ILMN_1799062	NFKB2	0.488	1.78e-06
ILMN_3248975	PPP4C	0.382	1.78e-06
ILMN_1752333	SLC35E1	0.548	1.79e-06
ILMN_2325008	DHX40	0.458	1.81e-06
ILMN_1721225	C20orf4	0.37	1.82e-06
ILMN_1788213	FRAT2	0.416	1.82e-06
ILMN_1679158	FAAH2	0.454	1.85e-06
ILMN_2197846	HADHB	0.378	1.87e-06
ILMN_1672287	MYNN	0.4	1.87e-06
ILMN_1690761	SURF4	0.387	1.88e-06
ILMN_1700625	ATP5S	0.463	1.9e-06
ILMN_1655117	WDR19	0.456	1.9e-06
ILMN_1777449	IFT74	0.439	1.93e-06
ILMN_1793894	ANAPC13	0.338	1.95e-06
ILMN_1786065	UHRF1	0.566	1.95e-06
ILMN_1769451	ILVBL	0.467	1.96e-06
ILMN_1767523	IL17RB	0.385	1.97e-06
ILMN_1737298	MAT2A	0.444	2.16e-06
ILMN_1805796	FLYWCH2	0.418	2.18e-06
ILMN_1746673	SEPTIN3	0.51	2.19e-06
ILMN_1742379	IFT122	0.506	2.22e-06
ILMN_3307719	ZNF490	0.433	2.22e-06
ILMN_1737992	CRAT	0.424	2.23e-06
ILMN_1714737	ASF1A	0.427	2.24e-06
ILMN_1681984	GALNT10	0.401	2.24e-06
ILMN_1658830	C10orf26	0.415	2.26e-06
ILMN_1705750	TGM2	0.478	2.26e-06
ILMN_1761490	ZNF75D	0.414	2.26e-06
ILMN_1652512	C2CD2	0.489	2.3e-06
ILMN_1690921	STAT2	0.472	2.35e-06
ILMN_1652749	ERF	0.53	2.37e-06
ILMN_1779010	MAP3K3	0.431	2.37e-06
ILMN_1905548	MBNL3	0.456	2.4e-06
ILMN_1708414	GNL3L	0.538	2.42e-06
ILMN_1792931	LYSMD1	0.399	2.44e-06
ILMN_1666727	ZNF586	0.395	2.45e-06
ILMN_1651429	SELM	0.485	2.5e-06
ILMN_1765409	STAM	0.401	2.5e-06
ILMN_1750785	SYTL1	0.452	2.5e-06
ILMN_1728605	TTC3	0.386	2.5e-06
ILMN_1798980	CAPZB	0.358	2.52e-06
ILMN_1792076	TRERF1	0.381	2.54e-06
ILMN_1681754	GGH	0.553	2.56e-06
ILMN_1764186	ATXN1L	0.378	2.6e-06
ILMN_3307158	ATG4A	0.368	2.61e-06
ILMN_1803464	PHTF1	0.393	2.61e-06
ILMN_1718668	ZBTB26	0.409	2.64e-06
ILMN_2393254	CAPNS1	0.436	2.65e-06
ILMN_3273641	ATF6B	0.442	2.67e-06
ILMN_1681503	MCM2	0.487	2.68e-06
ILMN_1801307	TNFSF10	0.621	2.69e-06
ILMN_1704195	FUK	0.467	2.71e-06
ILMN_1801606	AMZ2	0.363	2.73e-06
ILMN_2168347	EPOR	0.473	2.75e-06
ILMN_2369756	CEP112	0.403	2.81e-06
ILMN_1741350	CEP70	0.469	2.84e-06
ILMN_1658411	CHD4	0.405	2.86e-06
ILMN_2149766	APPBP2	0.414	2.87e-06
ILMN_1684982	PDK4	0.395	2.88e-06
ILMN_1764803	SMU1	0.385	2.88e-06
ILMN_1746618	PAQR7	0.468	2.92e-06
ILMN_1813503	SEMA6C	0.437	2.93e-06
ILMN_1704024	TMEM160	0.538	2.95e-06
ILMN_3289090	CAPZA1	0.834	2.97e-06
ILMN_1745110	LAPTM4A	0.524	2.97e-06
ILMN_1814856	C9orf7	0.381	3.06e-06
ILMN_1713892	C4orf34	0.363	3.1e-06
ILMN_1788689	PHIP	0.442	3.1e-06
ILMN_1731783	ATP1A1	0.353	3.12e-06
ILMN_1761450	DHRS4L2	0.403	3.12e-06
ILMN_1711516	ATP6V1A	0.381	3.15e-06
ILMN_1671621	PCMT1	0.368	3.15e-06
ILMN_1808115	ATP7A	0.393	3.19e-06
ILMN_1718988	DAZAP2	0.392	3.22e-06
ILMN_1755391	ARL2BP	0.37	3.24e-06
ILMN_3300358	ZNF84	0.43	3.24e-06
ILMN_2157441	HLA-DRA	0.481	3.25e-06
ILMN_1662426	AP2S1	0.382	3.26e-06
ILMN_1785380	SLC1A2	0.528	3.29e-06
ILMN_1700834	SLK	0.402	3.29e-06
ILMN_1651628	EXOC6	0.419	3.33e-06
ILMN_1778831	NTSR1	0.432	3.34e-06
ILMN_1657509	TSEN54	0.386	3.41e-06
ILMN_1710078	TMEM181	0.429	3.49e-06
ILMN_3275696	SNX5	0.406	3.5e-06
ILMN_3223798	ZNF84	0.443	3.51e-06
ILMN_1736704	DIXDC1	0.426	3.54e-06
ILMN_1752932	MPZL2	0.398	3.6e-06
ILMN_1725692	SLC25A30	0.398	3.6e-06
ILMN_2393994	CSPP1	0.372	3.64e-06
ILMN_2351795	C18orf1	0.426	3.77e-06
ILMN_1770824	ARHGAP4	0.508	3.8e-06
ILMN_1706779	LIG1	0.401	3.8e-06
ILMN_2382354	SENP7	0.459	3.82e-06
ILMN_2198878	INPP4B	0.452	3.83e-06
ILMN_1788024	PCID2	0.371	3.83e-06
ILMN_1737416	PGBD3	0.471	3.86e-06
ILMN_1719517	CTTNBP2NL	0.452	3.87e-06
ILMN_1708936	EXOSC3	0.361	3.89e-06
ILMN_1761456	ALG13	0.399	3.94e-06
ILMN_2211739	SLC15A2	0.437	3.94e-06
ILMN_2311873	GP2	0.415	3.95e-06
ILMN_2386179	ZMYND8	0.38	3.97e-06
ILMN_1685170	ANXA11	0.422	4.01e-06
ILMN_1751346	ERBB3	0.399	4.01e-06
ILMN_2215639	TUBA3D	0.403	4.01e-06
ILMN_1685722	EIF4A2	0.386	4.03e-06
ILMN_1806037	TK1	0.479	4.05e-06
ILMN_1782745	RBL1	0.426	4.07e-06
ILMN_1763842	PTRH1	0.461	4.17e-06
ILMN_1773369	MRPL48	0.441	4.18e-06
ILMN_1681829	ZNF606	0.413	4.19e-06
ILMN_1777342	PREX1	0.401	4.32e-06
ILMN_1693227	ZC3H7A	0.438	4.36e-06
ILMN_2358647	FBXO21	0.393	4.41e-06
ILMN_1670841	CPNE1	0.393	4.46e-06
ILMN_3187771	C14orf167	0.394	4.57e-06
ILMN_1715715	CEBPA	0.37	4.62e-06
ILMN_1732831	CHST7	0.381	4.64e-06
ILMN_1742887	HBXIP	0.36	4.67e-06
ILMN_1768394	ARPC5	0.369	4.7e-06
ILMN_1727813	BRP44	0.371	4.71e-06
ILMN_1693410	BRI3BP	0.434	4.76e-06
ILMN_3245983	NEURL1B	0.493	4.78e-06
ILMN_1724148	ORAI1	0.395	4.78e-06
ILMN_1761031	PTPDC1	0.459	4.78e-06
ILMN_2377459	CYTH2	0.379	4.81e-06
ILMN_1744046	DIAPH2	0.468	4.84e-06
ILMN_1807201	FAM104A	0.404	4.88e-06
ILMN_1808391	DUSP4	0.444	4.9e-06
ILMN_1793384	JAK1	0.477	4.9e-06
ILMN_1738736	SNX4	0.404	4.99e-06
ILMN_1657993	ADNP	0.371	5e-06
ILMN_1776925	PRSS22	0.397	5.02e-06
ILMN_1706660	HYI	0.388	5.04e-06
ILMN_1697736	EXOSC2	0.366	5.05e-06
ILMN_1803367	MECOM	0.438	5.07e-06
ILMN_1869109	NUCKS1	0.365	5.1e-06
ILMN_1807243	PRPF18	0.491	5.11e-06
ILMN_1707534	NKRF	0.453	5.12e-06
ILMN_1695645	CETN2	0.348	5.15e-06
ILMN_2140559	IRX5	0.425	5.15e-06
ILMN_1771746	C6orf165	0.417	5.2e-06
ILMN_1807881	NEDD4	0.399	5.23e-06
ILMN_2133936	ZFP1	0.369	5.23e-06
ILMN_1725700	MOV10	0.434	5.28e-06
ILMN_1703650	TNIP1	0.362	5.3e-06
ILMN_2320349	BACE1	0.409	5.32e-06
ILMN_2219556	ISCA1	0.423	5.37e-06
ILMN_1798588	HLTF	0.404	5.43e-06
ILMN_3271630	FGGY	0.374	5.46e-06
ILMN_1739345	C11orf48	0.371	5.67e-06
ILMN_1723969	PLCB1	0.469	5.68e-06
ILMN_1745108	ADAD2	0.463	5.69e-06
ILMN_1761363	VAMP4	0.464	5.7e-06
ILMN_1740500	TSPYL4	0.402	5.82e-06
ILMN_1758728	FANCG	0.393	5.83e-06
ILMN_1702407	SPIN1	0.47	5.86e-06
ILMN_2143250	FAR1	0.422	5.91e-06
ILMN_2396982	BCL2L12	0.37	5.94e-06
ILMN_3307827	DNAJC4	0.373	5.95e-06
ILMN_1733669	CDH18	0.4	6e-06
ILMN_1729161	NOTCH1	0.451	6e-06
ILMN_1745409	PABPC1L2A	0.406	6.02e-06
ILMN_1806809	ZNF189	0.429	6.12e-06
ILMN_2169089	C18orf54	0.391	6.13e-06
ILMN_1730999	TPR	0.354	6.13e-06
ILMN_1664756	KPNA4	0.41	6.16e-06
ILMN_2210601	RNASEL	0.404	6.21e-06
ILMN_1813120	MAP4K3	0.458	6.23e-06
ILMN_1719694	ARID1B	0.414	6.27e-06
ILMN_1696591	RB1	0.429	6.27e-06
ILMN_1733970	BAG1	0.349	6.36e-06
ILMN_1655418	CAPNS1	0.379	6.39e-06
ILMN_3247560	BSPRY	0.373	6.42e-06
ILMN_2392352	CTPS2	0.375	6.44e-06
ILMN_1722390	CHRAC1	0.381	6.46e-06
ILMN_1814074	PHKA2	0.415	6.49e-06
ILMN_3208330	FXR1	0.38	6.5e-06
ILMN_1781174	KIAA1009	0.393	6.5e-06
ILMN_1704557	RPS6KB1	0.334	6.52e-06
ILMN_1708369	EPS15L1	0.369	6.56e-06
ILMN_1655921	GTF2E1	0.411	6.56e-06
ILMN_2299045	BMP2K	0.379	6.57e-06
ILMN_2201347	ZDHHC3	0.377	6.68e-06
ILMN_1654385	ASB13	0.389	6.72e-06
ILMN_1748883	CDKN2D	0.4	6.89e-06
ILMN_2317923	TMEM132A	0.346	6.94e-06
ILMN_1803611	SNAPC3	0.379	7.02e-06
ILMN_1792314	ACTR1A	0.419	7.03e-06
ILMN_1730539	NPHP3	0.422	7.07e-06
ILMN_2335669	ZC3H14	0.51	7.24e-06
ILMN_2342033	F11R	0.389	7.39e-06
ILMN_1770053	RBBP7	0.527	7.4e-06
ILMN_1771824	DNAJC30	0.408	7.47e-06
ILMN_2055310	MBD4	0.505	7.49e-06
ILMN_1813314	HIST1H2BK	0.347	7.5e-06
ILMN_1733627	NEDD4L	0.437	7.56e-06
ILMN_1769720	STAU2	0.385	7.57e-06
ILMN_1655403	ERI2	0.409	7.6e-06
ILMN_2100258	PCDHB16	0.411	7.67e-06
ILMN_1664516	CENPF	0.395	7.74e-06
ILMN_1791771	HCK	0.456	7.81e-06
ILMN_1732948	ANO7	0.486	8.13e-06
ILMN_1795338	YPEL1	0.408	8.16e-06
ILMN_3200854	OR7E14P	0.365	8.22e-06
ILMN_1791702	SMARCA2	0.397	8.25e-06
ILMN_2158003	KIAA1683	0.426	8.37e-06
ILMN_1716488	PACS1	0.372	8.48e-06
ILMN_1786766	SNTB2	0.382	8.57e-06
ILMN_1670769	CENPQ	0.39	8.59e-06
ILMN_1792305	ZNF318	0.4	8.69e-06
ILMN_1759117	XK	0.398	8.74e-06
ILMN_1745213	PCDHB3	0.343	8.81e-06
ILMN_1763347	PIK3CB	0.456	8.83e-06
ILMN_3183838	FAM25A	0.373	9.02e-06
ILMN_1801516	GPC1	0.382	9.1e-06
ILMN_1809590	GINS2	0.478	9.13e-06
ILMN_2263718	SPAG9	0.32	9.19e-06
ILMN_1665425	RPRM	0.398	9.25e-06
ILMN_1724495	SESTD1	0.381	9.25e-06
ILMN_1685703	ACOX2	0.528	9.33e-06
ILMN_1697218	MED22	0.442	9.35e-06
ILMN_1682694	VMA21	0.373	9.35e-06
ILMN_1755850	ZNF350	0.37	9.37e-06
ILMN_1760303	PIK3R1	0.43	9.45e-06
ILMN_1741957	RABEPK	0.375	9.47e-06
ILMN_2049021	PTTG3P	0.49	9.65e-06
ILMN_1736730	LRRC16A	0.453	9.71e-06
ILMN_1690352	ADO	0.349	9.87e-06
ILMN_1764230	GNPTG	0.381	9.95e-06
ILMN_2408001	RFWD2	0.346	1e-05
ILMN_1666004	WASL	0.372	1e-05
ILMN_3251501	SERF2	0.406	1.01e-05
ILMN_1686152	GGA2	0.414	1.02e-05
ILMN_1706386	SLC39A4	0.496	1.02e-05
ILMN_1737644	TMEM219	0.342	1.02e-05
ILMN_3244096	ZFC3H1	0.397	1.05e-05
ILMN_1803652	C9orf91	0.389	1.06e-05
ILMN_1759206	PLS1	0.362	1.06e-05
ILMN_2076600	ITM2A	0.446	1.07e-05
ILMN_1693210	NSMCE2	0.386	1.07e-05
ILMN_1669273	PPT1	0.405	1.07e-05
ILMN_1727605	FRK	0.441	1.1e-05
ILMN_1689828	DMPK	0.419	1.12e-05
ILMN_3244516	C12orf51	0.457	1.13e-05
ILMN_1720838	DECR1	0.34	1.13e-05
ILMN_1767509	DEF8	0.411	1.14e-05
ILMN_1798081	PTPRF	0.39	1.14e-05
ILMN_1661439	FLOT1	0.359	1.16e-05
ILMN_1695759	AMDHD2	0.41	1.2e-05
ILMN_1753275	DENND1A	0.451	1.2e-05
ILMN_1786050	RBBP9	0.407	1.2e-05
ILMN_2098616	C5orf39	0.398	1.23e-05
ILMN_1744635	IGDCC3	0.475	1.23e-05
ILMN_1676010	SP1	0.37	1.23e-05
ILMN_1751689	CHRM1	0.436	1.24e-05
ILMN_1700477	MRPL43	0.374	1.24e-05
ILMN_1815668	GTF2IP1	0.419	1.27e-05
ILMN_1787541	SPSB2	0.364	1.27e-05
ILMN_2108339	THUMPD1	0.347	1.27e-05
ILMN_1690802	TRMT112	0.339	1.27e-05
ILMN_1701403	HIP1	0.447	1.28e-05
ILMN_1672536	FBLN1	0.377	1.29e-05
ILMN_1803850	TSPAN15	0.422	1.3e-05
ILMN_1777049	ZNF160	0.496	1.3e-05
ILMN_1782412	IRX2	0.408	1.31e-05
ILMN_1657316	IGSF1	0.368	1.34e-05
ILMN_1744268	PLEC	0.39	1.34e-05
ILMN_1656940	ABLIM3	0.488	1.35e-05
ILMN_1761147	GABPB1	0.412	1.35e-05
ILMN_1704376	GLDN	0.406	1.35e-05
ILMN_1675172	RGS9BP	0.364	1.35e-05
ILMN_1667068	ZC3HAV1	0.343	1.35e-05
ILMN_1749109	PSAP	0.461	1.36e-05
ILMN_2069322	TEKT4P2	0.428	1.36e-05
ILMN_1728471	ARFGEF1	0.356	1.37e-05
ILMN_1717294	PTPN3	0.331	1.4e-05
ILMN_2161832	VPS37A	0.378	1.4e-05
ILMN_1707943	C19orf39	0.477	1.41e-05
ILMN_1809477	CARHSP1	0.356	1.41e-05
ILMN_2076940	MEAF6	0.36	1.41e-05
ILMN_1771376	PEA15	0.36	1.41e-05
ILMN_1758629	DONSON	0.401	1.43e-05
ILMN_1708131	BHLHB9	0.358	1.45e-05
ILMN_2370365	RFC4	0.412	1.46e-05
ILMN_1696347	CTSC	0.346	1.47e-05
ILMN_1784238	SEC22B	0.331	1.47e-05
ILMN_2047511	ADAP1	0.384	1.49e-05
ILMN_2119793	ANKRD34A	0.417	1.52e-05
ILMN_2043306	EPB41L5	0.333	1.52e-05
ILMN_2354391	EGLN2	0.418	1.53e-05
ILMN_1760982	ZNF187	0.374	1.53e-05
ILMN_1795104	ACADS	0.451	1.54e-05
ILMN_1742846	DIRAS2	0.44	1.54e-05
ILMN_1676765	RPL18A	0.337	1.54e-05
ILMN_2345837	CLTA	0.355	1.55e-05
ILMN_1808792	ALKBH6	0.351	1.56e-05
ILMN_1678086	CCDC74A	0.403	1.57e-05
ILMN_2129505	CYBASC3	0.35	1.57e-05
ILMN_2048607	ANKRD9	0.422	1.58e-05
ILMN_1760628	C9orf86	0.348	1.59e-05
ILMN_1720303	OSTM1	0.393	1.59e-05
ILMN_1778161	DNAJC25	0.419	1.62e-05
ILMN_2329958	ABI1	0.395	1.63e-05
ILMN_1811303	NR5A2	0.402	1.66e-05
ILMN_2393046	NHLRC3	0.379	1.69e-05
ILMN_1701940	FAM73B	0.373	1.7e-05
ILMN_2393450	INF2	0.432	1.71e-05
ILMN_1794989	TMEM191B	0.453	1.71e-05
ILMN_1661516	POLR2J2	0.361	1.78e-05
ILMN_1687216	PCBP3	0.381	1.8e-05
ILMN_1651735	TGOLN2	0.344	1.87e-05
ILMN_2416019	ENTPD8	0.426	1.88e-05
ILMN_1760849	NETO2	0.333	1.91e-05
ILMN_1773119	CCNF	0.392	1.94e-05
ILMN_2058782	IFI27	0.712	1.95e-05
ILMN_1702171	LPCAT1	0.398	1.95e-05
ILMN_1751816	MCTS1	0.42	1.95e-05
ILMN_3250268	CRNDE	0.435	1.96e-05
[truncated: 2 more rows]

## Sheet: MCF7 DownR STRING
Top downregulated genes in MCF7 cells used for STRING analysis
ID	Symbol	logFC	p.value
ILMN_2355831	FHL2	-4.02	2.15e-38
ILMN_2069286	CHRNA9	-3.933	7.26e-38
ILMN_1789196	TPM2	-4.206	1.04e-37
ILMN_1672094	DLX1	-3.041	6.06e-37
ILMN_1663401	LARP6	-3.129	2.83e-36
ILMN_1678323	AASS	-3.396	1.61e-35
ILMN_1769388	GJB2	-2.954	1.23e-34
ILMN_1725090	CTHRC1	-2.719	3.33e-34
ILMN_1699829	CTGF	-3.43	4.19e-34
ILMN_1704753	EPAS1	-3.644	1.49e-33
ILMN_2139761	LIMCH1	-3.1	1.69e-33
ILMN_1728132	LDHB	-3.869	2.98e-33
ILMN_1810716	GFRA3	-2.876	5.4e-33
ILMN_1655595	SERPINE2	-3.069	9.57e-33
ILMN_1749636	DNAJC22	-2.659	1.35e-32
ILMN_1698766	PYCARD	-2.512	1.46e-32
ILMN_1758049	NFIA	-2.787	1.6e-32
ILMN_1800276	RCN1	-2.371	2.61e-32
ILMN_1670899	FBN2	-2.9	1.14e-31
ILMN_1708934	ADM	-2.492	1.92e-31
ILMN_2188264	CYR61	-2.583	7.45e-31
ILMN_1706687	KLHL5	-2.078	1.66e-30
ILMN_1724686	CLDN1	-2.701	2.61e-30
ILMN_2309156	PMEPA1	-2.387	2.72e-30
ILMN_1808238	RBPMS2	-2.617	2.8e-30
ILMN_2322996	EYA2	-2.364	3.64e-30
ILMN_1654398	RGL1	-2.352	3.92e-30
ILMN_1660199	ACAA2	-2.241	7.25e-30
ILMN_1786353	CNGA1	-2.136	8.34e-30
ILMN_1710124	CMTM8	-2.361	1.01e-29
ILMN_1806651	PARP8	-2.416	1.25e-29
ILMN_1690621	GPR98	-2.147	1.63e-29
ILMN_1813270	ELF5	-2.151	3.78e-29
ILMN_1796642	NCF2	-2.103	6.87e-29
ILMN_1702447	IGF2BP2	-2.104	7.16e-29
ILMN_1724493	LYSMD2	-1.898	8.55e-29
ILMN_1723035	OLR1	-2.431	1.04e-28
ILMN_1798270	C11orf75	-2.258	1.27e-28
ILMN_1727271	WARS	-2.947	2.48e-28
ILMN_1696187	PYGL	-2.024	2.52e-28
ILMN_1680453	ITM2C	-2.028	4.32e-28
ILMN_1762899	EGR1	-2.007	7.5e-28
ILMN_1807042	MARCKS	-1.745	2.53e-27
ILMN_1796925	CXADR	-2.049	3.52e-27
ILMN_2349658	TSPO	-1.786	3.8e-27
ILMN_1708130	EHF	-2.293	4.25e-27
ILMN_1737146	TRAM1	-2.008	4.52e-27
ILMN_1733538	RGS10	-1.672	4.75e-27
ILMN_1682139	RAI14	-2.064	9.57e-27
ILMN_1745079	TRIM2	-2.318	1.13e-26
ILMN_2041190	F2RL1	-2.069	1.52e-26
ILMN_1710906	RNF145	-2.255	1.76e-26
ILMN_1672148	AKR1B10	-1.808	1.85e-26
ILMN_1810836	PDE5A	-1.906	3.09e-26
ILMN_1741768	TMPRSS3	-1.881	3.11e-26
ILMN_1748591	ODC1	-1.999	4.23e-26
ILMN_1716264	ANKRD1	-1.876	5.29e-26
ILMN_1672389	CRYZ	-1.638	6.17e-26
ILMN_1746801	CGN	-1.764	6.57e-26
ILMN_1785265	PLS3	-1.725	7.51e-26
ILMN_1731374	CPE	-1.815	7.66e-26
ILMN_1708743	NT5DC2	-1.636	8.41e-26
ILMN_1705231	SLCO2A1	-2.132	9.9e-26
ILMN_1680591	RTKN	-1.77	9.96e-26
ILMN_1790549	TSPAN3	-1.705	1.33e-25
ILMN_1695880	LOX	-2.08	1.71e-25
ILMN_1667893	TNS3	-2.231	1.77e-25
ILMN_1767068	SMAD6	-2.039	1.85e-25
ILMN_1800659	PGM1	-1.64	2.21e-25
ILMN_1794875	AGPAT9	-1.654	3.19e-25
ILMN_1759513	RND3	-1.665	5.73e-25
ILMN_1739222	ETV5	-1.855	9.82e-25
ILMN_2169439	ITGAV	-1.826	1.03e-24
ILMN_1671486	HOMER2	-1.531	1.04e-24
ILMN_1810560	NUPR1	-2.103	1.04e-24
ILMN_1800008	ACAT1	-1.514	1.1e-24
ILMN_1660635	LACTB2	-1.503	1.38e-24
ILMN_1749081	AUTS2	-1.833	1.58e-24
ILMN_1771599	PLOD2	-1.503	1.85e-24
ILMN_1768534	BHLHE40	-1.514	1.98e-24
ILMN_1750974	S100A9	-2.125	2.38e-24
ILMN_2087941	ENTPD3	-1.799	3.32e-24
ILMN_1669831	C6orf192	-1.667	4.25e-24
ILMN_2086105	SPRY4	-1.633	5.43e-24
ILMN_1843198	AK4	-1.61	6.39e-24
ILMN_1740169	TYRO3	-1.892	7.34e-24
ILMN_1746465	FJX1	-1.589	1.14e-23
ILMN_1671766	F12	-1.538	1.44e-23
ILMN_1717056	TXNRD1	-1.716	1.67e-23
ILMN_1741331	MUDENG	-1.475	1.89e-23
ILMN_1793410	SNTB1	-1.857	2.73e-23
ILMN_1719660	SMPDL3B	-1.579	2.75e-23
ILMN_2297626	PEG10	-1.885	2.95e-23
ILMN_1668194	LMTK3	-1.343	3.21e-23
ILMN_1680928	DNM3	-1.926	3.56e-23
ILMN_2052208	GADD45A	-1.484	3.81e-23
ILMN_2364272	MBNL2	-1.692	4.52e-23
ILMN_1770290	CNN2	-1.743	4.6e-23
ILMN_1748352	CTSL2	-1.484	4.9e-23
ILMN_1695290	FERMT2	-1.39	5.48e-23
ILMN_1751887	PREP	-1.484	5.57e-23
ILMN_1759676	HOXC13	-1.515	6.11e-23
ILMN_2087692	CYBRD1	-1.848	7.94e-23
ILMN_1778319	DMKN	-1.525	1.04e-22
ILMN_1665761	BCL11B	-1.754	1.06e-22
ILMN_1720496	GUCY1A2	-1.782	1.09e-22
ILMN_2355665	MTFP1	-1.517	1.21e-22
ILMN_1775114	ENTPD3	-1.558	1.61e-22
ILMN_2212999	KIF5C	-1.593	1.61e-22
ILMN_1694840	MATN2	-1.449	1.74e-22
ILMN_2055523	CSGALNACT1	-1.505	1.81e-22
ILMN_1732296	ID3	-1.624	1.89e-22
ILMN_2063168	MALL	-1.833	2.13e-22
ILMN_1806667	FRAS1	-1.504	2.52e-22
ILMN_1802027	MGST2	-1.354	3.22e-22
ILMN_1811470	PLEK2	-1.454	3.43e-22
ILMN_1731506	PAX9	-1.329	3.86e-22
ILMN_1672660	MBP	-1.644	3.95e-22
ILMN_2115633	CD320	-1.554	5.42e-22
ILMN_1763386	BID	-1.374	7.61e-22
ILMN_1814526	ADD3	-1.608	8.76e-22
ILMN_1651557	KDELC2	-1.451	9.15e-22
ILMN_1767365	PAK1	-1.44	9.95e-22
ILMN_2383349	STEAP3	-1.752	9.98e-22
ILMN_1680018	RIPK4	-1.281	1.09e-21
ILMN_2289093	RNF213	-1.378	1.18e-21
ILMN_1719975	HOXC4	-1.699	1.33e-21
ILMN_1658709	LAMB1	-1.59	1.65e-21
ILMN_1668592	GTF2A1L	-1.505	2.25e-21
ILMN_1651705	CAT	-1.451	2.4e-21
ILMN_1733042	BCAS1	-1.914	2.69e-21
ILMN_3242105	LYPD1	-1.476	2.73e-21
ILMN_1794825	ALDH3A2	-1.27	3.1e-21
ILMN_1789338	SORBS3	-1.306	3.15e-21
ILMN_1769926	DBN1	-1.202	3.6e-21
ILMN_1799028	TSPAN5	-1.404	4.17e-21
ILMN_1677814	ABCC3	-1.561	4.41e-21
ILMN_1674620	SGCE	-1.257	4.63e-21
ILMN_1775405	ARL4A	-1.464	4.88e-21
ILMN_1660292	MRPS21	-1.215	5.54e-21
ILMN_3280847	AK2	-1.283	6.29e-21
ILMN_2326712	BACE2	-1.288	9.1e-21
ILMN_1651347	SERTAD2	-1.465	9.17e-21
ILMN_1752478	DHRS3	-1.391	1.23e-20
ILMN_1675808	TCHHL1	-1.371	1.47e-20
ILMN_1740170	CHCHD10	-1.477	1.51e-20
ILMN_1787345	FKBP11	-1.451	1.52e-20
ILMN_1651826	BASP1	-1.285	1.91e-20
ILMN_1699695	TNFRSF21	-1.269	2e-20
ILMN_1700081	FST	-1.345	2.16e-20
ILMN_2146418	CRIM1	-1.313	2.28e-20
ILMN_1814917	TLE2	-1.303	2.32e-20
ILMN_2344002	GEMIN2	-1.545	2.52e-20
ILMN_1800225	PPARG	-1.437	2.62e-20
ILMN_3240524	MFSD6	-1.283	2.71e-20
ILMN_1766125	LONP1	-1.505	3.04e-20
ILMN_1706094	HECTD1	-1.369	3.23e-20
ILMN_2101832	LAPTM4B	-1.132	3.44e-20
ILMN_1723846	METTL21B	-1.28	3.48e-20
ILMN_1706483	C1orf116	-1.462	4.04e-20
ILMN_1740523	KTN1	-1.269	4.13e-20
ILMN_2409167	ANXA2	-1.132	4.31e-20
ILMN_1732688	DUT	-1.308	5.63e-20
ILMN_1704418	FOXD1	-1.145	5.64e-20
ILMN_1749868	FAM171A1	-1.099	5.93e-20
ILMN_1660111	UCHL3	-1.206	6.65e-20
ILMN_1709039	RPL13	-1.247	8.11e-20
ILMN_1724040	ANKRD57	-1.209	8.13e-20
ILMN_1750324	IGFBP5	-1.312	8.3e-20
ILMN_1730670	FSTL3	-1.275	8.83e-20
ILMN_2287276	FAM177A1	-1.387	9.45e-20
ILMN_1806106	GNL3	-1.105	9.53e-20
ILMN_1679405	DDX56	-1.106	1.12e-19
ILMN_1741566	BMP7	-1.346	1.27e-19
ILMN_1798256	UPP1	-1.362	1.3e-19
ILMN_1730612	DBNDD2	-1.088	1.33e-19
ILMN_1705301	TEAD4	-1.195	1.33e-19
ILMN_2095660	TMEM156	-1.227	1.34e-19
ILMN_1784602	CDKN1A	-1.2	1.36e-19
ILMN_1741727	QPCT	-1.218	1.7e-19
ILMN_1657746	BPHL	-1.231	2.4e-19
ILMN_1699265	TNFRSF10B	-1.147	3.41e-19
ILMN_1702636	TUBB6	-1.206	3.49e-19
ILMN_1751034	ITPRIPL2	-1.429	4.39e-19
ILMN_1760490	ACVR1	-1.17	4.49e-19
ILMN_1810423	RPP40	-1.127	6.68e-19
ILMN_1789502	GPC4	-1.226	6.76e-19
ILMN_2117716	AKAP17A	-1.09	6.77e-19
ILMN_1808590	GUCY1A3	-1.287	6.93e-19
ILMN_1749213	SDF2L1	-1.729	7.65e-19
ILMN_1784655	TLCD1	-1.13	7.69e-19
ILMN_3308138	RNU4-2	-1.413	8.21e-19
ILMN_1801443	TSKU	-1.488	9.01e-19
ILMN_1726392	NIN	-1.124	9.09e-19
ILMN_1706498	DSE	-1.182	1.03e-18
ILMN_1712075	SYNM	-1.279	1.13e-18
ILMN_1723123	FGFR3	-1.266	1.29e-18
ILMN_2376723	CDKN2B	-1.182	1.3e-18
ILMN_1720158	ETS2	-1.159	1.34e-18
ILMN_1813938	CHCHD4	-1.083	1.49e-18
ILMN_2355033	KIAA1147	-1.115	1.5e-18
ILMN_1731353	CHPF	-1.139	1.53e-18
ILMN_1713450	MYL6B	-1.09	1.82e-18
ILMN_1782141	GRHL3	-1.275	1.87e-18
ILMN_1694325	NFIX	-1.227	1.9e-18
ILMN_2397721	GLB1	-1.009	1.99e-18
ILMN_1711514	COCH	-1.122	2.02e-18
ILMN_1738921	ACAA1	-1.052	2.1e-18
ILMN_1658040	CRABP1	-1.199	2.35e-18
ILMN_1655637	UPK1A	-1.144	2.35e-18
ILMN_1699676	SPTSSA	-1.058	2.43e-18
ILMN_2314080	CTAGE5	-1.244	2.58e-18
ILMN_1745573	TTC13	-1.081	2.87e-18
ILMN_2151281	GABARAPL1	-1.183	3.43e-18
ILMN_1704351	WDR25	-1.271	3.46e-18
ILMN_1713952	C1orf106	-1.097	3.52e-18
ILMN_2048636	ME2	-1.057	3.68e-18
ILMN_1892403	SNORD13	-1.167	3.82e-18
ILMN_1804822	SRXN1	-1.043	4.07e-18
ILMN_1689004	TNFRSF12A	-1.14	4.08e-18
ILMN_1809245	PITPNB	-1.083	4.24e-18
ILMN_1729563	UGDH	-0.993	4.63e-18
ILMN_1658989	MEX3B	-1.039	5.5e-18
ILMN_1680320	GBX2	-1.26	5.71e-18
ILMN_2329914	SPRY1	-1.06	5.74e-18
ILMN_1808117	C1QL4	-1.155	5.87e-18
ILMN_2384122	GPR56	-1.221	5.93e-18
ILMN_1700831	SLC27A2	-1.063	6.12e-18
ILMN_1741214	NXPH4	-1.182	6.2e-18
ILMN_2075189	SLC35F2	-1.09	6.9e-18
ILMN_1756469	GAMT	-1.065	6.98e-18
ILMN_1710209	MFSD6	-1.071	7e-18
ILMN_3244348	SNORA18	-1.267	8.02e-18
ILMN_2357134	SPHK1	-1.06	8.24e-18
ILMN_1783728	TBRG4	-1.086	8.59e-18
ILMN_1684461	CADPS2	-1.071	8.6e-18
ILMN_1662964	PRMT3	-1.024	8.66e-18
ILMN_1786532	CNIH	-1.043	8.97e-18
ILMN_1690982	DDT	-0.948	9.26e-18
ILMN_2396020	DUSP6	-1.295	9.66e-18
ILMN_1876266	GJA3	-1.349	1.06e-17
ILMN_1776464	PARP4	-1.069	1.12e-17
ILMN_1788942	GGT6	-1.163	1.2e-17
ILMN_1758173	TMEM99	-0.916	1.32e-17
ILMN_1730575	GCLC	-1.054	1.34e-17
ILMN_1675797	EPDR1	-1.04	1.39e-17
ILMN_1751789	HNMT	-1.019	1.43e-17
ILMN_1849186	ZNF704	-1.108	1.56e-17
ILMN_1745034	SLC11A2	-1.009	1.65e-17
ILMN_1660345	NGRN	-0.963	1.67e-17
ILMN_1788955	PDLIM1	-0.966	1.67e-17
ILMN_1800543	SCFD1	-1.175	1.69e-17
ILMN_1780898	PRKCH	-1.099	1.7e-17
ILMN_1789492	ZDHHC8	-1.239	1.71e-17
ILMN_1663119	DSC2	-1.17	1.85e-17
ILMN_1790311	SEC23A	-1.089	2.11e-17
ILMN_2147114	PSPH	-1.343	2.2e-17
ILMN_1665510	ERRFI1	-0.977	2.23e-17
ILMN_1703433	PLSCR3	-1.021	2.39e-17
ILMN_1771964	GSTA4	-0.989	2.63e-17
ILMN_1752935	TMEM30B	-0.914	2.65e-17
ILMN_1791296	DPY19L1	-0.975	3.02e-17
ILMN_1669617	GRB10	-1.121	3.21e-17
ILMN_1723158	NOP2	-1.09	3.29e-17
ILMN_1766405	GOLM1	-1.07	3.38e-17
ILMN_1728298	SBK1	-1.294	3.38e-17
ILMN_1682799	STAMBPL1	-1.139	3.44e-17
ILMN_2043918	DLEU1	-1.133	3.47e-17
ILMN_2414325	TNFAIP8	-1.002	3.91e-17
ILMN_1761131	ECI2	-1.248	3.92e-17
ILMN_3287266	C17orf89	-1.008	4.15e-17
ILMN_2285817	FAM89A	-1.201	4.15e-17
ILMN_3244929	BCRP2	-1.072	4.48e-17
ILMN_2136147	BCAS1	-1.635	5.13e-17
ILMN_1804277	SPRED1	-1.049	5.27e-17
ILMN_3306997	METTL1	-0.993	5.97e-17
ILMN_1676984	DDIT3	-1.851	6.63e-17
ILMN_1785330	SH3BP4	-0.995	7.46e-17
ILMN_1810729	UBL3	-0.993	7.57e-17
ILMN_1812926	ANTXR2	-0.987	8.35e-17
ILMN_2213136	LEF1	-0.995	8.98e-17
ILMN_1680781	C14orf135	-0.971	9.09e-17
ILMN_1675448	ZFP36L1	-1.112	9.21e-17
ILMN_1668540	ZNHIT6	-0.85	9.39e-17
ILMN_1695606	EFNB3	-0.998	9.64e-17
ILMN_1703593	BAIAP2L1	-0.97	9.98e-17
ILMN_2396672	ABLIM1	-1.029	1.01e-16
ILMN_2137208	GOLT1A	-0.933	1.01e-16
ILMN_1667295	VASN	-1.014	1.01e-16
ILMN_1653220	PITPNM1	-1.016	1.03e-16
ILMN_1655663	LEPREL4	-0.927	1.08e-16
ILMN_1778611	GBAS	-1.303	1.2e-16
ILMN_1654250	MRPL21	-1.043	1.21e-16
ILMN_2218935	GPR37	-1.164	1.35e-16
ILMN_1758146	SIRPA	-1.083	1.35e-16
ILMN_1804851	MRPS17	-0.91	1.4e-16
ILMN_1670398	BCR	-1.069	1.48e-16
ILMN_1683146	FTH1	-1.022	1.62e-16
ILMN_1751097	CREB3L2	-1.084	1.68e-16
ILMN_1694810	PANX2	-1.184	2.39e-16
ILMN_1753823	IL17D	-0.914	2.41e-16
ILMN_1754864	SLC25A18	-1.17	2.44e-16
ILMN_1686748	TMEM9	-0.906	2.54e-16
ILMN_1793724	TAMM41	-0.984	2.99e-16
ILMN_1752813	UGT1A6	-1.028	2.99e-16
ILMN_2194009	ABCC4	-1.093	3.04e-16
ILMN_1784256	HDGFRP3	-1.239	3.2e-16
ILMN_1756935	OSBPL6	-0.984	3.36e-16
ILMN_1776602	RNASE4	-1.014	3.51e-16
ILMN_1768110	ZAK	-0.968	3.54e-16
ILMN_1658071	ATP1B1	-0.965	4.27e-16
ILMN_1808769	LINC00467	-0.918	4.95e-16
ILMN_1773553	FLJ46906	-0.99	5.06e-16
ILMN_1713529	SEMA6A	-0.953	5.34e-16
ILMN_1749403	TSPAN33	-0.983	5.5e-16
ILMN_1678757	BCYRN1	-1.394	5.52e-16
ILMN_1759766	CTXN1	-0.987	5.94e-16
ILMN_1676629	INSIG2	-1.061	6.63e-16
ILMN_1679322	SH2D4A	-0.886	7.02e-16
ILMN_1664323	MBIP	-0.953	7.57e-16
ILMN_1672662	SLC20A1	-0.885	8.13e-16
ILMN_1713995	SCNN1A	-1.058	8.84e-16
ILMN_1790534	MAP2K3	-0.899	9.15e-16
ILMN_1757845	SPIRE1	-0.833	9.22e-16
ILMN_1770338	TM4SF1	-0.989	9.43e-16
ILMN_1815733	EIF5	-1.277	9.9e-16
ILMN_1751072	SRPRB	-0.963	1.02e-15
ILMN_1659905	FKBP10	-1.159	1.03e-15
ILMN_3247723	NOP16	-0.926	1.32e-15
ILMN_1667561	IFRD1	-1.445	1.4e-15
ILMN_3178302	FNDC3B	-0.943	1.5e-15
ILMN_3305304	POLD2	-0.945	1.57e-15
ILMN_1657760	SYT17	-1.145	1.72e-15
ILMN_1782004	NKX3-2	-0.902	1.75e-15
ILMN_1685856	FAM92A1	-0.924	1.93e-15
ILMN_2114720	SLPI	-1.024	1.94e-15
ILMN_2119297	SAMD4A	-0.888	1.95e-15
ILMN_1744963	ERO1L	-0.996	2.04e-15
ILMN_1687440	HIPK2	-1.055	2.08e-15
ILMN_2046611	MCOLN3	-0.949	2.21e-15
ILMN_1759330	KIF1A	-1.178	2.25e-15
ILMN_1703123	CSRNP1	-1.004	2.31e-15
ILMN_2127477	G6PC3	-0.845	2.44e-15
ILMN_1679483	INTS10	-0.947	2.56e-15
ILMN_2111187	ELOVL6	-0.832	2.57e-15
ILMN_1794046	MTX2	-0.818	2.67e-15
ILMN_1703487	LMO4	-1.002	2.72e-15
ILMN_1788421	KCNK15	-1.005	2.89e-15
ILMN_2349393	MDK	-0.822	2.92e-15
ILMN_1703524	SRP68	-0.781	2.98e-15
ILMN_1673769	KCNG1	-1.075	3.11e-15
ILMN_2383300	PTPRU	-0.999	3.43e-15
ILMN_1784630	KBTBD11	-0.953	3.47e-15
ILMN_1676689	PPT2	-0.964	3.49e-15
ILMN_1664826	FBXO33	-0.917	3.78e-15
ILMN_1795778	P4HA2	-0.906	4.03e-15
ILMN_1782389	LAD1	-0.895	4.23e-15
ILMN_2369104	TRAPPC6B	-0.878	4.31e-15
ILMN_1669497	OSBPL10	-0.826	4.35e-15
ILMN_3239700	HOTAIR	-0.901	4.4e-15
ILMN_2395043	HSPA4	-0.902	4.43e-15
ILMN_2401057	CANX	-0.984	4.6e-15
ILMN_1666546	DUSP14	-0.81	5.75e-15
ILMN_1754969	LMCD1	-0.92	6e-15
ILMN_1784352	CCM2	-0.939	6.24e-15
ILMN_1681008	CGRRF1	-0.86	6.3e-15
ILMN_3247018	SNORA67	-0.948	6.55e-15
ILMN_1669788	NUDT14	-0.853	6.56e-15
ILMN_1726460	RPL14	-0.983	7.43e-15
ILMN_1740900	BMP4	-0.816	7.56e-15
ILMN_2397954	PARP3	-0.889	7.59e-15
ILMN_2195236	PGRMC2	-0.82	7.65e-15
ILMN_1781986	UQCR10	-0.944	8.66e-15
ILMN_2044085	RQCD1	-0.849	8.86e-15
ILMN_2097790	C1orf86	-0.831	8.89e-15
ILMN_2354381	PON2	-0.869	9.15e-15
ILMN_1701837	KLHL2	-0.983	9.47e-15
ILMN_1695354	BMF	-1.079	9.57e-15
ILMN_1671703	ACTA2	-0.884	1.08e-14
ILMN_1764201	MAP2	-1	1.15e-14
ILMN_1698100	ANXA2P1	-1.074	1.16e-14
ILMN_1713505	NPC1	-0.798	1.21e-14
ILMN_1671554	LPIN1	-0.873	1.25e-14
ILMN_2074860	RN7SK	-0.906	1.27e-14
ILMN_1760174	MCCC1	-0.811	1.36e-14
ILMN_2081335	C7orf44	-0.799	1.48e-14
ILMN_1738657	SATB2	-0.985	1.56e-14
ILMN_1803811	TRIB1	-0.816	1.57e-14
ILMN_1655191	CASZ1	-1.022	1.63e-14
ILMN_3207933	ABCE1	-0.822	1.78e-14
ILMN_1671928	PROS1	-0.91	1.8e-14
ILMN_1807291	CYP1A1	-1.206	1.84e-14
ILMN_1715173	RPS6KA1	-1.055	1.9e-14
ILMN_1788203	HEY1	-0.83	1.94e-14
ILMN_1654653	KLC1	-0.898	1.95e-14
ILMN_1701386	STRADB	-0.866	1.95e-14
ILMN_1798533	ZNF22	-0.728	2.1e-14
ILMN_1682404	SETMAR	-0.847	2.16e-14
ILMN_1684585	ACSL1	-0.94	2.24e-14
ILMN_1674243	TFRC	-1.002	2.24e-14
ILMN_1712684	FAM20C	-0.856	2.29e-14
ILMN_3238680	C7orf55	-0.877	2.54e-14
ILMN_3238785	SNHG9	-0.866	2.69e-14
ILMN_1696494	CMTM6	-0.895	2.78e-14
ILMN_1808494	ITIH2	-0.917	2.78e-14
ILMN_1780417	SLC25A21	-0.92	2.84e-14
ILMN_2183510	MANF	-1.461	2.98e-14
ILMN_1680626	PDIA6	-0.954	3.04e-14
ILMN_1726659	THOP1	-0.924	3.19e-14
ILMN_1750711	MYO19	-0.849	3.25e-14
ILMN_1792672	POLR2D	-0.835	3.29e-14
ILMN_1701244	ITFG2	-0.81	3.47e-14
ILMN_1744308	DHX33	-0.861	3.57e-14
ILMN_1728478	CXCL16	-0.866	3.76e-14
ILMN_1753064	TTC13	-0.803	4.25e-14
ILMN_1805916	NIPSNAP1	-0.829	4.54e-14
ILMN_1776260	PPIAL4A	-0.853	4.56e-14
ILMN_1767459	POLR3B	-0.817	4.57e-14
ILMN_1757497	VGF	-0.853	4.85e-14
ILMN_1687768	NCOA7	-0.892	4.87e-14
ILMN_1686116	THBS1	-0.931	5.09e-14
ILMN_1703379	VPS41	-0.8	5.16e-14
ILMN_1675939	IFNGR1	-0.855	5.21e-14
ILMN_2110252	NPM3	-0.789	5.37e-14
ILMN_3236756	ACSF2	-0.79	5.49e-14
ILMN_1692020	PRSS16	-1.088	5.58e-14
ILMN_1775943	BRMS1L	-0.928	5.68e-14
ILMN_1738530	ATAD3A	-0.833	5.71e-14
ILMN_1758915	PDCD2	-0.819	5.71e-14
ILMN_1804652	PLEKHH3	-0.839	6.01e-14
ILMN_1807873	SNX6	-0.879	6.32e-14
ILMN_1752802	CLPTM1L	-0.753	6.64e-14
ILMN_3260715	CRTC3	-0.833	6.78e-14
ILMN_2324574	RALGAPA1	-0.893	6.94e-14
ILMN_1750256	ALS2	-0.816	7.01e-14
ILMN_1747205	JDP2	-0.906	7.04e-14
ILMN_1757350	CTNNB1	-0.848	7.08e-14
ILMN_3240838	SLC25A6	-0.764	7.14e-14
ILMN_1680129	NSUN2	-0.718	7.29e-14
ILMN_1749009	REXO2	-0.779	7.35e-14
ILMN_1673252	AIMP2	-0.766	7.41e-14
ILMN_1730487	CALD1	-0.946	7.41e-14
ILMN_1661809	PRRG4	-1.056	7.65e-14
ILMN_3238435	SNORA12	-1.049	7.66e-14
ILMN_3297898	UQCRH	-0.777	8.21e-14
ILMN_1735157	GALNT12	-0.916	8.22e-14
ILMN_1735762	NPNT	-1.056	8.33e-14
ILMN_2193706	HRK	-0.896	8.65e-14
ILMN_1753312	PLXDC2	-0.882	8.67e-14
ILMN_1740819	STARD7	-0.763	8.68e-14
ILMN_2060115	SORL1	-0.941	8.82e-14
ILMN_2115218	ANKRD10	-0.798	8.9e-14
ILMN_1663512	COX5B	-0.749	9.13e-14
ILMN_1715616	LRR1	-0.882	9.24e-14
ILMN_1799106	MOSC1	-0.758	1.03e-13
ILMN_1781691	TRAK2	-1.002	1.03e-13
ILMN_1898124	C7orf40	-0.856	1.06e-13
ILMN_1700276	JKAMP	-0.814	1.08e-13
ILMN_1808779	CSTF3	-0.715	1.09e-13
ILMN_1658259	DRG1	-0.706	1.09e-13
ILMN_1673899	FAM57A	-0.812	1.1e-13
ILMN_1838313	LRRC8B	-0.795	1.12e-13
ILMN_1654690	CECR5	-0.794	1.19e-13
ILMN_1786273	C1orf122	-0.769	1.29e-13
ILMN_1682775	EDN1	-0.874	1.3e-13
ILMN_2354547	TUSC3	-0.893	1.35e-13
ILMN_2232157	SLMO1	-0.807	1.45e-13
ILMN_2381138	SEH1L	-0.781	1.46e-13
ILMN_1677765	LRP8	-0.86	1.58e-13
ILMN_1812580	YDJC	-0.775	1.61e-13
ILMN_3243644	RN28S1	-1.192	1.63e-13
ILMN_3231944	NMT2	-1.27	1.65e-13
ILMN_1753608	TMEM131	-0.748	1.65e-13
ILMN_2093674	GMFB	-0.752	1.66e-13
ILMN_3243744	EAPP	-0.866	1.72e-13
ILMN_1756071	MFGE8	-0.772	1.82e-13
ILMN_3245057	ASAP1	-0.929	1.86e-13
ILMN_1668469	KIAA0922	-0.827	1.93e-13
ILMN_1804568	HOMER1	-0.902	1.98e-13
ILMN_1703906	HJURP	-0.779	1.99e-13
ILMN_2366634	PKM2	-0.794	1.99e-13
ILMN_2316236	HOPX	-0.967	2.01e-13
ILMN_1752510	FAM13A	-0.992	2.02e-13
ILMN_1802380	RERE	-0.817	2.03e-13
ILMN_1659524	NDUFAF4	-0.777	2.12e-13
ILMN_1678454	CASP4	-0.759	2.25e-13
ILMN_1812191	C12orf57	-0.751	2.29e-13
ILMN_1658619	WWC1	-0.746	2.42e-13
ILMN_1767892	DUSP12	-0.86	2.49e-13
ILMN_3253456	FNDC3B	-0.777	2.67e-13
ILMN_2054607	CYP4V2	-0.822	2.77e-13
ILMN_2235283	MAPK1	-0.748	2.83e-13
ILMN_1784785	COPS7B	-0.744	2.93e-13
ILMN_1721704	FNTA	-0.683	3.04e-13
ILMN_1698406	ORMDL1	-0.702	3.06e-13
ILMN_1768577	PCSK6	-0.867	3.1e-13
ILMN_1718771	CCDC24	-0.712	3.41e-13
ILMN_1672443	QDPR	-0.683	3.46e-13
ILMN_1702396	PACSIN2	-0.715	3.55e-13
ILMN_1656372	PES1	-0.783	3.56e-13
ILMN_1667239	INPP1	-0.89	3.63e-13
ILMN_1651346	TICAM2	-0.93	3.67e-13
ILMN_2205211	PPIA	-0.754	3.86e-13
ILMN_1764764	MUM1	-0.96	3.95e-13
ILMN_1666306	SRRD	-0.814	3.96e-13
ILMN_1810978	MUCL1	-0.765	4.38e-13
ILMN_1660871	NEK6	-0.762	4.68e-13
ILMN_1766981	UNC50	-0.792	4.68e-13
ILMN_1691290	CELSR3	-0.909	4.78e-13
ILMN_1688801	JPH3	-0.844	5e-13
ILMN_1777906	MAP7D1	-0.895	5.18e-13
ILMN_1718633	LRP5L	-0.956	5.2e-13
ILMN_2201678	FSTL1	-0.907	5.93e-13
ILMN_1668345	OAF	-0.805	6.02e-13
ILMN_1716093	KRT10	-0.754	6.06e-13
ILMN_1794492	HOXC6	-0.719	6.08e-13
ILMN_2414027	CKLF1	-0.706	6.21e-13
ILMN_1679209	HSPA9	-0.665	6.29e-13
ILMN_1716651	RUNX2	-0.883	6.59e-13
ILMN_1798372	ANXA2P3	-0.77	6.67e-13
ILMN_1765060	FBXO34	-0.704	6.88e-13
ILMN_1652722	C14orf2	-0.752	7e-13
ILMN_1729453	TSPAN9	-0.701	7.01e-13
ILMN_1667825	MLKL	-0.833	7.08e-13
ILMN_1809866	WDR74	-0.723	7.28e-13
ILMN_1742230	BAZ1A	-0.708	7.45e-13
ILMN_1715179	SNRPA1	-0.769	7.5e-13
ILMN_1712389	CKLF	-0.699	7.66e-13
ILMN_1691181	TMX1	-0.735	7.97e-13
ILMN_1732923	SIPA1L2	-0.754	8.32e-13
ILMN_1761044	GNB1L	-0.773	8.54e-13
ILMN_1772521	MTHFD1L	-0.871	8.55e-13
ILMN_1690909	HSBP1L1	-0.909	8.64e-13
ILMN_1728975	SCO1	-0.643	8.67e-13
ILMN_1804415	SMAGP	-0.719	8.84e-13
ILMN_1808202	C19orf22	-0.738	9.32e-13
ILMN_1682935	LYPLAL1	-0.768	9.47e-13
ILMN_1655941	TMEM191A	-0.743	1.02e-12
ILMN_1676563	HTRA1	-0.946	1.04e-12
ILMN_3283680	HSPD1	-0.749	1.07e-12
ILMN_1803312	DIMT1	-0.714	1.09e-12
ILMN_1814770	CPNE4	-0.855	1.15e-12
ILMN_1772302	MTHFS	-0.669	1.19e-12
ILMN_1793203	SMCR7L	-0.783	1.22e-12
ILMN_1682894	TMEM191B	-0.813	1.41e-12
ILMN_2366445	KRT80	-0.803	1.44e-12
ILMN_2354269	FAM164C	-0.92	1.45e-12
ILMN_1676893	ADCY3	-0.754	1.47e-12
ILMN_2059211	KIAA0195	-0.801	1.47e-12
ILMN_1801633	ROMO1	-0.653	1.51e-12
ILMN_1761969	DERL2	-0.762	1.57e-12
ILMN_1671885	MLF2	-0.655	1.6e-12
ILMN_1720235	ADSSL1	-0.626	1.61e-12
ILMN_1765684	C19orf70	-0.686	1.61e-12
ILMN_1696601	VARS	-0.767	1.67e-12
ILMN_1697342	HOXC11	-1.152	1.71e-12
ILMN_2318011	PSMA3	-1.027	1.91e-12
ILMN_2193980	ABCB6	-0.778	1.96e-12
ILMN_1780132	PELI2	-0.854	1.97e-12
ILMN_1683664	FAM60A	-0.771	2.04e-12
ILMN_1734254	ZNF770	-0.687	2.05e-12
ILMN_1722502	CCT6A	-0.743	2.25e-12
ILMN_1658498	SLC44A3	-0.706	2.27e-12
ILMN_1763523	HARS	-0.776	2.34e-12
ILMN_1679919	ASCC2	-0.89	2.36e-12
ILMN_2096116	HSP90B1	-1.039	2.45e-12
ILMN_1663113	TTLL12	-0.752	2.49e-12
ILMN_2067709	TFB2M	-0.672	2.61e-12
ILMN_1807074	MIF	-0.666	2.62e-12
ILMN_1772286	OCIAD2	-0.656	2.82e-12
ILMN_1737813	ERI3	-0.707	3.01e-12
ILMN_1713901	KDELR3	-0.814	3.07e-12
ILMN_1724762	XKR6	-0.736	3.18e-12
ILMN_2064606	TBC1D2B	-0.721	3.35e-12
ILMN_1702168	HSD17B12	-0.72	3.37e-12
ILMN_1772713	BMS1	-0.738	3.41e-12
ILMN_1791792	C12orf5	-0.761	3.41e-12
ILMN_2237428	SCD5	-0.684	3.42e-12
ILMN_2285713	TDP1	-1.277	3.45e-12
ILMN_2365307	CD276	-0.691	3.55e-12
ILMN_1656628	WDR4	-0.768	3.59e-12
ILMN_1677200	CYFIP2	-0.948	3.64e-12
ILMN_1768969	LBR	-0.769	3.68e-12
ILMN_1736995	C12orf66	-0.795	3.75e-12
ILMN_2226917	KIAA0247	-0.727	3.82e-12
ILMN_3187852	KIAA1310	-0.641	3.85e-12
ILMN_1771629	SDR39U1	-0.717	4.11e-12
ILMN_2319000	MATK	-0.791	4.18e-12
ILMN_1743655	TMED9	-0.716	4.2e-12
ILMN_2179652	PRELID1	-0.764	4.41e-12
ILMN_1740216	ERCC3	-0.744	4.48e-12
ILMN_1707372	RNF187	-0.7	4.5e-12
ILMN_1679929	KLF13	-0.705	4.58e-12
ILMN_1703441	ZNF593	-0.712	4.81e-12
ILMN_1838320	ONECUT2	-0.709	4.87e-12
ILMN_1722491	APRT	-0.687	5.08e-12
ILMN_2364022	SLC16A3	-0.736	5.12e-12
ILMN_1720270	CDR2	-0.712	5.18e-12
ILMN_1763745	CCNJL	-0.77	5.22e-12
ILMN_3244640	SNORD96A	-0.894	5.51e-12
ILMN_2407482	ITPA	-0.697	5.52e-12
ILMN_1800179	KCNJ4	-0.765	5.52e-12
ILMN_1807050	SHC4	-0.782	5.64e-12
ILMN_1779828	EDEM1	-0.759	5.7e-12
ILMN_1736015	PHF17	-0.738	5.73e-12
ILMN_1796900	NUDCD3	-0.709	5.99e-12
ILMN_1683678	SPATS2L	-0.68	6.08e-12
ILMN_3247882	ERI3	-0.669	6.45e-12
ILMN_1780036	WDR1	-0.666	6.65e-12
ILMN_1694479	WDR18	-0.736	7.27e-12
ILMN_1698019	LGMN	-0.63	7.28e-12
ILMN_3297880	SEC13	-0.641	7.32e-12
ILMN_1757730	TTC27	-0.687	7.66e-12
ILMN_2056002	ANP32AP1	-0.743	7.91e-12
ILMN_1787762	HEATR1	-0.787	8.25e-12
ILMN_1790971	ANAPC1	-0.748	8.27e-12
ILMN_1810725	FAM129A	-0.915	8.71e-12
ILMN_2360705	ACSL3	-0.584	8.86e-12
ILMN_1759030	MAP4K5	-0.683	9.19e-12
ILMN_2294978	ANG	-0.779	9.2e-12
ILMN_3248882	SNHG13	-0.715	9.22e-12
ILMN_1811468	IRX3	-0.95	9.24e-12
ILMN_2056760	MKRN2	-0.647	9.41e-12
ILMN_2089329	SPRY2	-0.672	9.6e-12
ILMN_3234089	N4BP2L2	-0.641	9.62e-12
ILMN_1683883	ACY1	-0.811	9.72e-12
ILMN_3299365	PPP1R14B	-0.648	9.79e-12
ILMN_2178226	KRT86	-0.765	9.84e-12
ILMN_1708081	LCLAT1	-0.675	1.06e-11
ILMN_1674302	PPAT	-0.686	1.11e-11
ILMN_1809267	CLCC1	-0.765	1.13e-11
ILMN_1763390	ISL1	-0.844	1.14e-11
ILMN_1784300	TUBA4A	-0.817	1.17e-11
ILMN_2133205	GPX2	-0.922	1.22e-11
ILMN_1800935	ARV1	-0.684	1.23e-11
ILMN_1740407	CHSY3	-0.753	1.25e-11
ILMN_1653709	TIMM9	-0.867	1.27e-11
ILMN_1672022	EPHA4	-0.723	1.28e-11
ILMN_2061732	YRDC	-0.63	1.28e-11
ILMN_1651838	RND1	-0.75	1.29e-11
ILMN_1778557	CDK13	-0.685	1.31e-11
ILMN_1739683	LRRC6	-0.844	1.37e-11
ILMN_1760441	MRPS5	-0.669	1.38e-11
ILMN_2182531	C18orf55	-0.651	1.51e-11
ILMN_1776080	GTPBP6	-0.748	1.57e-11
ILMN_1742789	LPXN	-0.657	1.58e-11
ILMN_3307002	LINC00052	-0.841	1.59e-11
ILMN_1764362	LYAR	-0.758	1.62e-11
ILMN_2228873	STARD3NL	-0.616	1.62e-11
ILMN_1721669	IDH3B	-0.646	1.65e-11
ILMN_1691410	BAMBI	-0.737	1.66e-11
ILMN_1673773	GALNTL4	-0.697	1.67e-11
ILMN_1664167	RPF2	-0.677	1.73e-11
ILMN_1806123	MRPL23	-0.646	1.74e-11
ILMN_3200830	CCT6P3	-0.721	1.76e-11
ILMN_2083243	MNAT1	-0.678	1.88e-11
ILMN_1713759	UBE2J1	-0.641	1.91e-11
ILMN_1764770	OXNAD1	-0.668	1.92e-11
ILMN_1808707	FSCN1	-0.875	1.93e-11
ILMN_2163723	KRT7	-0.703	1.94e-11
ILMN_1797822	SEL1L3	-0.72	2.02e-11
ILMN_2352131	ERBB2	-0.837	2.11e-11
ILMN_1697670	SRRM1	-0.66	2.15e-11
ILMN_2109156	RANBP1	-0.772	2.17e-11
ILMN_3226392	RPF2	-0.672	2.17e-11
ILMN_3208056	RPL23A	-0.578	2.2e-11
ILMN_1682273	SHISA3	-0.821	2.3e-11
ILMN_1756928	RTN1	-0.78	2.34e-11
ILMN_1705774	TIGD5	-0.713	2.34e-11
ILMN_2393169	THOC5	-0.657	2.35e-11
ILMN_1755926	DBI	-0.664	2.36e-11
ILMN_1669046	FOXQ1	-0.721	2.42e-11
ILMN_1806778	UBE2E1	-0.643	2.43e-11
ILMN_2367215	PRCP	-0.706	2.45e-11
ILMN_1729832	EIF4H	-0.893	2.61e-11
ILMN_1800958	TMEM237	-0.736	2.61e-11
ILMN_2117904	ZNF22	-0.647	2.78e-11
ILMN_3251550	PHLDA1	-0.737	2.79e-11
ILMN_1767253	RRP12	-0.677	2.84e-11
ILMN_1741356	PRICKLE1	-0.769	2.85e-11
ILMN_1732926	PVT1	-0.79	2.86e-11
ILMN_1675852	PSMA6	-0.67	2.89e-11
ILMN_1781952	MGST1	-0.711	2.91e-11
ILMN_1656285	METTL7A	-0.782	3.04e-11
ILMN_1701930	EEF1B2	-0.716	3.05e-11
ILMN_1784031	TIMM44	-0.691	3.07e-11
ILMN_3290019	RPS26	-0.614	3.16e-11
ILMN_1731107	CCDC92	-0.693	3.21e-11
ILMN_1727055	C12orf48	-0.675	3.46e-11
ILMN_1722056	ATP7B	-0.668	3.48e-11
ILMN_1676026	MRPS26	-0.713	3.48e-11
ILMN_1654685	MCTP1	-0.668	3.5e-11
ILMN_2307598	SLC37A3	-0.664	3.53e-11
ILMN_1785891	PRKD1	-0.837	3.65e-11
ILMN_1734138	TATDN2	-0.649	3.68e-11
ILMN_1782247	KAT2A	-0.775	3.73e-11
ILMN_1679178	ATP5D	-0.661	3.74e-11
ILMN_1686679	ZNF462	-0.866	3.83e-11
ILMN_1667374	C14orf149	-0.616	3.95e-11
ILMN_2177965	RPS19BP1	-0.671	4.07e-11
ILMN_1661589	CD151	-0.608	4.18e-11
ILMN_1705442	CMTM3	-0.691	4.2e-11
ILMN_1668996	C1QBP	-0.656	4.28e-11
ILMN_1767766	PRDX2	-0.667	4.34e-11
ILMN_1753249	DDX10	-0.621	4.44e-11
ILMN_1737988	PRNP	-0.708	4.46e-11
ILMN_1660973	GAD1	-0.668	4.47e-11
ILMN_1770206	GEMIN4	-0.755	4.51e-11
ILMN_1682054	SRI	-0.634	5.03e-11
ILMN_1795865	FGFRL1	-0.681	5.23e-11
ILMN_1778238	UTP6	-0.589	5.24e-11
ILMN_1714167	CYB5A	-0.631	5.38e-11
ILMN_2361104	ZMAT3	-0.917	5.38e-11
ILMN_1759598	DLX5	-0.738	5.67e-11
ILMN_1692394	KIAA1024	-0.712	5.73e-11
ILMN_1696956	ARID3B	-0.647	5.82e-11
ILMN_1651684	KIAA0586	-0.644	6.06e-11
ILMN_1733390	LARP1B	-0.763	6.06e-11
ILMN_1754121	CSK	-0.734	6.25e-11
ILMN_1677607	SC5DL	-0.634	6.34e-11
ILMN_1756898	COQ9	-0.553	6.68e-11
ILMN_1688580	CAMP	-0.682	6.74e-11
ILMN_1664016	ARHGEF18	-0.692	7.19e-11
ILMN_1773337	DKK1	-0.711	7.23e-11
ILMN_1735360	SDAD1	-0.548	7.7e-11
ILMN_2388155	CASP3	-0.682	7.87e-11
ILMN_1771903	NUP37	-0.565	8.06e-11
ILMN_3305475	TPI1	-0.741	8.11e-11
ILMN_1721128	TOMM34	-0.723	8.48e-11
ILMN_2371053	EFNA1	-0.682	8.57e-11
ILMN_2054392	PPIL1	-0.57	8.69e-11
ILMN_1676197	LRP11	-0.605	8.85e-11
ILMN_1719543	MAF	-0.606	8.91e-11
ILMN_1689652	RNMTL1	-0.637	9.58e-11
ILMN_1671557	PHLDA2	-0.687	9.66e-11
ILMN_1811489	OXSR1	-0.583	9.68e-11
ILMN_1663541	B4GALT7	-0.679	9.84e-11
ILMN_1768719	RDH11	-0.627	1.01e-10
ILMN_1756220	DDX18	-0.63	1.03e-10
ILMN_1782129	ZBED4	-0.597	1.03e-10
ILMN_1799367	TMX2	-0.6	1.04e-10
ILMN_1778924	PDE1A	-0.653	1.07e-10
ILMN_1802690	GULP1	-0.79	1.1e-10
ILMN_1689704	TMEM5	-0.631	1.1e-10
ILMN_1757317	LARS	-0.573	1.11e-10
ILMN_1759595	C22orf29	-0.611	1.14e-10
ILMN_1711361	ZNF319	-0.607	1.18e-10
ILMN_2374164	HERPUD1	-0.963	1.2e-10
ILMN_2374865	ATF3	-0.798	1.23e-10
ILMN_1682857	NDUFAF2	-0.652	1.24e-10
ILMN_1736042	ME1	-0.825	1.25e-10
ILMN_3235065	ZNHIT6	-0.655	1.27e-10
ILMN_2384241	TGFBR2	-0.66	1.29e-10
ILMN_1751075	SETD4	-0.62	1.36e-10
ILMN_1802553	MRPS24	-0.614	1.46e-10
ILMN_1724718	NCK2	-0.602	1.47e-10
ILMN_2364174	CSNK1A1	-0.57	1.49e-10
ILMN_1813207	MRPS9	-0.638	1.51e-10
ILMN_1698605	TMEM43	-0.606	1.51e-10
ILMN_1720703	SLC25A3	-0.655	1.52e-10
ILMN_1750167	PRR3	-0.875	1.55e-10
ILMN_1652806	ATP5J	-0.598	1.64e-10
ILMN_1660718	GABBR2	-0.69	1.64e-10
ILMN_1674386	PITX1	-0.707	1.67e-10
ILMN_1693108	RUVBL1	-0.61	1.67e-10
ILMN_1802157	THOC1	-0.64	1.72e-10
ILMN_1679280	PPIAP66	-0.827	1.73e-10
ILMN_1778136	ZMYND15	-0.699	1.77e-10
ILMN_2121068	ADAM17	-0.673	1.81e-10
ILMN_1801348	GOT2	-0.612	1.88e-10
ILMN_2053679	ACADM	-0.608	1.92e-10
ILMN_1772278	TANC1	-0.717	2.02e-10
ILMN_1701512	KIAA0391	-0.566	2.08e-10
ILMN_1675577	TRMT61A	-0.623	2.12e-10
ILMN_2288483	CEP19	-0.862	2.15e-10
ILMN_1726434	UNC45A	-0.56	2.28e-10
ILMN_2155172	BRIX1	-0.605	2.32e-10
ILMN_1697460	REEP6	-0.646	2.37e-10
ILMN_1803392	TAX1BP3	-0.562	2.37e-10
ILMN_1668507	DDAH1	-0.674	2.44e-10
ILMN_1662334	DNAJA3	-0.582	2.46e-10
ILMN_1699737	TRAP1	-0.697	2.47e-10
ILMN_1790228	FURIN	-0.681	2.56e-10
ILMN_1668484	LRRC47	-0.577	2.63e-10
ILMN_1769517	PRKDC	-0.778	2.63e-10
ILMN_2161746	TRIP10	-0.685	2.64e-10
ILMN_1714384	PCCA	-0.557	2.65e-10
ILMN_1666502	SOBP	-0.796	2.66e-10
ILMN_2057399	ZBTB8OS	-0.612	2.68e-10
ILMN_1798712	USP4	-0.594	2.72e-10
ILMN_2367020	SEC61G	-0.571	2.77e-10
ILMN_1760890	SEPN1	-0.642	2.79e-10
ILMN_2374687	PTPN13	-0.611	2.8e-10
ILMN_2094106	HSD17B12	-0.605	2.92e-10
ILMN_1766408	CBFB	-0.618	2.97e-10
ILMN_1772946	STRN3	-0.884	2.97e-10
ILMN_1661264	SHMT2	-0.733	2.99e-10
ILMN_1749432	MRPL32	-0.606	3.02e-10
ILMN_1728498	PCBP4	-0.706	3.08e-10
ILMN_1654392	KHNYN	-0.615	3.16e-10
ILMN_1683415	CAMK2D	-0.624	3.17e-10
ILMN_1710885	RPSA	-0.627	3.19e-10
ILMN_1699357	SLC22A5	-0.684	3.22e-10
ILMN_2392189	CTDSPL	-0.667	3.43e-10
ILMN_1800197	MRPL36	-0.618	3.43e-10
ILMN_1758823	SMARCB1	-0.561	3.49e-10
ILMN_1655521	DMRTA1	-0.716	3.53e-10
ILMN_1729533	APOA1BP	-0.542	3.64e-10
ILMN_1695386	RAD51C	-0.613	3.76e-10
ILMN_1690295	RPS29	-0.645	3.9e-10
ILMN_1658337	AKIRIN1	-0.627	3.93e-10
ILMN_2347592	NMB	-0.635	3.93e-10
ILMN_1762529	SLC12A8	-0.679	3.95e-10
ILMN_1795991	C22orf28	-0.579	3.96e-10
ILMN_2151541	DNAJC10	-0.709	3.96e-10
ILMN_2375992	SPINT1	-0.591	4e-10
ILMN_1678140	TTC4	-0.553	4.1e-10
ILMN_1718285	HOXC8	-0.734	4.21e-10
ILMN_2317658	SLC3A2	-1.058	4.36e-10
ILMN_2219131	RPS15	-0.7	4.48e-10
ILMN_1811767	INHBE	-0.884	4.61e-10
ILMN_3251423	CHDH	-0.595	4.62e-10
ILMN_2232712	MYO10	-0.706	4.73e-10
ILMN_1798254	ACTR10	-0.69	4.74e-10
ILMN_1666471	UQCRQ	-0.583	4.74e-10
ILMN_1670379	ANTXR1	-0.678	4.78e-10
ILMN_1753607	PNO1	-0.632	4.81e-10
ILMN_1715583	BOP1	-0.742	4.87e-10
ILMN_1800317	WNT5A	-0.62	4.97e-10
ILMN_1757099	C10orf81	-0.755	5.33e-10
ILMN_1760990	SH3GL3	-0.683	5.35e-10
ILMN_1684114	TPI1P2	-0.716	5.84e-10
ILMN_3237562	SNORA76	-0.536	5.85e-10
ILMN_2129234	TMEM47	-0.628	5.94e-10
ILMN_1742427	POLR1D	-0.531	5.99e-10
ILMN_1787705	ATP6V1B2	-0.509	6.02e-10
ILMN_2050617	CCT6P1	-0.637	6.06e-10
ILMN_2319424	GYG2	-0.546	6.1e-10
ILMN_1692177	TSC22D1	-0.821	6.23e-10
ILMN_1716057	CAPN2	-0.691	6.29e-10
ILMN_1718972	MFSD3	-0.603	6.35e-10
ILMN_1679782	BLOC1S2	-0.551	6.43e-10
ILMN_1803775	HSPE1	-0.653	6.46e-10
ILMN_2371379	ACLY	-0.56	6.51e-10
ILMN_1743402	SIX4	-0.556	6.59e-10
ILMN_1761858	MID1	-0.731	6.64e-10
ILMN_1794599	SNRPD3	-0.698	6.74e-10
ILMN_1696087	PHB2	-0.576	6.85e-10
ILMN_1738529	BCS1L	-0.677	6.91e-10
ILMN_1738992	MNDA	-0.805	6.96e-10
ILMN_2358540	RBMS1	-0.591	6.98e-10
ILMN_1712430	ATP5G1	-0.689	6.99e-10
ILMN_1792455	TMEM158	-0.816	7.1e-10
ILMN_1722789	THEG	-0.594	7.25e-10
ILMN_2136177	CNOT6	-0.549	7.42e-10
ILMN_1730084	COMT	-0.588	7.46e-10
ILMN_1693685	LINC00116	-0.57	7.53e-10
ILMN_1701621	SCO2	-0.659	7.6e-10
ILMN_1713189	C12orf41	-0.639	7.88e-10
ILMN_1657446	NTPCR	-0.589	7.9e-10
ILMN_1737685	CRLS1	-0.51	7.92e-10
ILMN_1673518	BRWD1	-0.613	7.95e-10
ILMN_2367239	RCAN1	-0.564	7.99e-10
ILMN_1708486	CNN2	-0.712	8.02e-10
ILMN_2173835	FTH1P3	-0.864	8.03e-10
ILMN_1774823	RPL34	-0.556	8.03e-10
ILMN_2041236	RAP1GAP2	-0.735	8.3e-10
ILMN_1678904	ENO3	-0.614	8.46e-10
ILMN_2222750	RPL23AP7	-0.596	8.55e-10
ILMN_1738099	CAMKMT	-0.523	8.57e-10
ILMN_1750511	NT5C3L	-0.628	8.76e-10
ILMN_1706969	BEND6	-0.677	8.77e-10
ILMN_1696708	C14orf166	-0.66	8.99e-10
ILMN_1760718	ZMIZ2	-0.676	9.06e-10
ILMN_1793729	C15orf39	-0.669	9.24e-10
ILMN_1718424	MRPS28	-0.615	9.49e-10
ILMN_1776519	RAP1GAP	-0.684	9.58e-10
ILMN_2098446	PMAIP1	-0.63	9.61e-10
ILMN_1657632	ZMYM6NB	-0.589	9.8e-10
ILMN_2046470	DAAM1	-0.578	1.01e-09
ILMN_1892638	DKFZP564C152	-0.603	1.02e-09
ILMN_2041577	GPR172A	-0.583	1.03e-09
ILMN_1803254	SMEK1	-0.538	1.03e-09
ILMN_2165867	DHCR7	-0.624	1.04e-09
ILMN_1781102	METTL21D	-0.587	1.05e-09
ILMN_1797074	EMG1	-0.609	1.08e-09
ILMN_1655126	PI4KAP1	-0.588	1.09e-09
ILMN_1684663	ZDHHC13	-0.54	1.1e-09
ILMN_1672366	PIGY	-0.607	1.13e-09
ILMN_1696133	EPT1	-0.531	1.16e-09
ILMN_2402947	USP14	-0.573	1.17e-09
ILMN_2414399	NME1	-0.658	1.22e-09
ILMN_1685834	AMPH	-0.629	1.23e-09
ILMN_1740861	DTWD1	-0.637	1.24e-09
ILMN_1694233	ACYP1	-0.682	1.25e-09
ILMN_1796508	TOP1MT	-0.67	1.25e-09
ILMN_3238845	FAM165B	-0.568	1.29e-09
ILMN_1721703	PNN	-0.815	1.29e-09
ILMN_1746393	TSEN2	-0.544	1.3e-09
ILMN_1775285	ATP13A5	-0.69	1.32e-09
ILMN_1678165	LSM7	-0.57	1.36e-09
ILMN_1686235	GNPNAT1	-0.538	1.39e-09
ILMN_1773741	GOLGA5	-0.61	1.39e-09
ILMN_1737561	N4BP2L2	-0.567	1.42e-09
ILMN_3234762	RN5S9	-0.562	1.44e-09
ILMN_1769282	FRMD6	-0.539	1.48e-09
ILMN_2205245	GPN2	-0.564	1.5e-09
ILMN_3247139	C17orf96	-0.554	1.51e-09
ILMN_2188722	GLS	-0.561	1.54e-09
ILMN_1782538	VIM	-0.574	1.59e-09
ILMN_1657373	LEPREL1	-0.602	1.61e-09
ILMN_1772527	C12orf44	-0.534	1.66e-09
ILMN_1765326	DGKD	-0.651	1.66e-09
ILMN_1772722	MRPS33	-0.586	1.73e-09
ILMN_1665871	ANGEL1	-0.608	1.75e-09
ILMN_1684158	GPT2	-0.771	1.75e-09
ILMN_1678808	ATG14	-0.561	1.89e-09
ILMN_3236713	SNHG1	-0.649	1.92e-09
ILMN_1727184	WDR36	-0.509	2.05e-09
ILMN_1690138	PHF10	-0.556	2.1e-09
ILMN_1752394	CCNB1IP1	-0.558	2.11e-09
ILMN_1701007	PON3	-0.64	2.15e-09
ILMN_1703477	ARHGEF2	-0.682	2.18e-09
ILMN_1712298	ANKRD46	-0.593	2.3e-09
ILMN_1798620	PQLC1	-0.646	2.33e-09
ILMN_1783285	CTPS	-0.631	2.35e-09
ILMN_1770719	KIAA0664	-0.557	2.38e-09
ILMN_1685824	B4GALT5	-0.543	2.4e-09
ILMN_2108735	EEF1A2	-0.626	2.4e-09
ILMN_1653133	SH3D19	-0.542	2.41e-09
ILMN_1796063	TRIM44	-0.532	2.47e-09
ILMN_2386818	URGCP	-0.54	2.47e-09
ILMN_1658494	C13orf15	-0.59	2.49e-09
ILMN_1651385	MFN2	-0.584	2.56e-09
ILMN_1799814	SNRNP40	-0.586	2.57e-09
ILMN_1674533	TRPV6	-0.6	2.58e-09
ILMN_1814282	AEN	-0.644	2.6e-09
ILMN_1788547	GCLM	-0.525	2.6e-09
ILMN_1815035	DENND2C	-0.558	2.63e-09
ILMN_1798249	AK3L1	-0.63	2.64e-09
ILMN_2278335	AKR1B15	-0.682	2.8e-09
ILMN_2144116	CPSF2	-0.591	2.81e-09
ILMN_1788625	EXOC5	-0.56	2.81e-09
ILMN_1673962	NUP205	-0.555	2.81e-09
ILMN_1728845	SMARCD1	-0.61	2.81e-09
ILMN_2066124	AFG3L2	-0.594	2.82e-09
ILMN_1776088	NAT9	-0.601	2.82e-09
ILMN_1806023	JUN	-0.576	2.86e-09
ILMN_1728984	PA2G4	-0.581	2.92e-09
ILMN_1774617	NAB1	-0.547	2.94e-09
ILMN_1724581	EDC3	-0.551	2.99e-09
ILMN_1700733	KIAA1370	-0.578	3e-09
ILMN_2064725	METTL7B	-0.616	3.12e-09
ILMN_1777139	MAK16	-0.661	3.24e-09
ILMN_2079786	NUAK1	-0.527	3.24e-09
ILMN_1730347	CCDC115	-0.517	3.25e-09
ILMN_1691364	STAT1	-0.646	3.33e-09
ILMN_2184184	ANXA1	-0.827	3.36e-09
ILMN_1679476	GART	-0.521	3.36e-09
ILMN_1711810	PNKD	-0.515	3.36e-09
ILMN_2391551	PROSER1	-0.541	3.41e-09
ILMN_1784709	GNPDA1	-0.514	3.48e-09
ILMN_1738523	MYD88	-0.58	3.51e-09
ILMN_1685661	RRP15	-0.53	3.53e-09
ILMN_1796216	VASH1	-0.597	3.74e-09
ILMN_1782488	RNASEH2B	-0.599	3.78e-09
ILMN_1726547	MAP3K5	-0.638	4.06e-09
ILMN_1687213	FAM167A	-0.569	4.08e-09
ILMN_1671257	DKC1	-0.507	4.09e-09
ILMN_1707631	MED10	-0.569	4.09e-09
ILMN_1686082	C14orf79	-0.697	4.1e-09
ILMN_1691393	DNPEP	-0.683	4.21e-09
ILMN_1779185	SPECC1L	-0.563	4.33e-09
ILMN_1770084	TACC1	-0.536	4.35e-09
ILMN_1677237	CHCHD2	-0.574	4.47e-09
ILMN_1697024	STYX	-0.56	4.47e-09
ILMN_2129927	EXT1	-0.556	4.52e-09
ILMN_1686562	KIF13B	-0.603	4.54e-09
ILMN_1661337	SRM	-0.557	4.62e-09
ILMN_1797974	AIG1	-0.535	4.86e-09
ILMN_1764573	XIST	-0.589	4.87e-09
ILMN_1691432	PRDM4	-0.597	4.89e-09
ILMN_1796589	TRIP13	-0.666	4.9e-09
ILMN_1776963	LMAN2	-0.545	4.95e-09
ILMN_1785926	ZNF621	-0.561	5.24e-09
ILMN_1743303	TTC1	-0.556	5.34e-09
ILMN_2210729	STYXL1	-0.509	5.45e-09
ILMN_1700633	ABHD4	-0.551	5.62e-09
ILMN_1787919	PARVB	-0.597	5.76e-09
ILMN_3226807	NHP2	-0.575	5.79e-09
ILMN_1751803	LSM10	-0.548	5.87e-09
ILMN_2375418	DPH2	-0.544	5.95e-09
ILMN_1652762	HIC2	-0.595	5.96e-09
ILMN_1724139	TMEM123	-0.547	6.1e-09
ILMN_1793241	SRD5A1	-0.619	6.13e-09
ILMN_1684391	PLOD1	-0.605	6.14e-09
ILMN_1776522	SLC50A1	-0.703	6.17e-09
ILMN_1875096	LINC00284	-0.569	6.32e-09
ILMN_2225537	PTGR1	-0.512	6.34e-09
ILMN_1685709	TMEM125	-0.566	6.65e-09
ILMN_1810176	MAP3K7	-0.473	6.68e-09
ILMN_3236866	ULK4	-0.602	6.68e-09
ILMN_1751958	NSUN5	-0.527	6.74e-09
ILMN_1774547	MPRIP	-0.539	6.77e-09
ILMN_1673548	LGALSL	-0.538	6.89e-09
ILMN_1730077	RPUSD2	-0.548	6.97e-09
ILMN_1774028	MTFR1	-0.622	7e-09
ILMN_1720344	NIPA2	-0.48	7.16e-09
ILMN_1777096	TDG	-0.5	7.2e-09
ILMN_1764629	SLC39A14	-0.687	7.34e-09
ILMN_1679262	DPYSL3	-0.655	7.35e-09
ILMN_1703305	TWF2	-0.55	7.36e-09
ILMN_2159859	LYSMD4	-0.573	7.38e-09
ILMN_2322552	NCKAP1	-0.513	7.42e-09
ILMN_1672884	MTFMT	-0.619	7.43e-09
ILMN_2187727	NOC3L	-0.521	7.47e-09
ILMN_1707339	BTG3	-0.585	7.6e-09
ILMN_1788961	PPP2R2A	-0.477	7.7e-09
ILMN_1699603	MRPL12	-0.598	7.73e-09
ILMN_1806907	PAWR	-0.542	7.74e-09
ILMN_1723211	L2HGDH	-0.54	7.89e-09
ILMN_2166524	CCNYL1	-0.577	7.93e-09
ILMN_1757370	SMPD1	-0.554	7.94e-09
ILMN_1763657	CXXC4	-0.554	8.03e-09
ILMN_2081070	BTC	-0.61	8.14e-09
ILMN_2123312	ERAP2	-0.79	8.2e-09
ILMN_1785095	ATP6V0E2	-0.522	8.34e-09
ILMN_2078334	CNOT10	-0.557	8.37e-09
ILMN_1718046	ARNT2	-0.623	8.46e-09
ILMN_2242937	ARSB	-0.592	8.92e-09
ILMN_1798926	SOCS2	-0.557	8.96e-09
ILMN_1735199	CIAPIN1	-0.586	9.01e-09
ILMN_1721046	PTMS	-0.555	9.1e-09
ILMN_1696028	ETNK1	-0.58	9.24e-09
ILMN_1778374	BSG	-0.546	9.54e-09
ILMN_3248352	CCDC88C	-0.647	9.55e-09
ILMN_2075927	STK40	-0.533	9.58e-09
ILMN_1678052	C19orf24	-0.532	1.02e-08
ILMN_1683992	OXSM	-0.51	1.04e-08
ILMN_1689378	CCRN4L	-0.628	1.06e-08
ILMN_1706502	EIF2AK2	-0.562	1.07e-08
ILMN_1684755	KAZALD1	-0.499	1.07e-08
ILMN_2353202	PTK7	-0.611	1.08e-08
ILMN_1722522	CCNT2	-0.578	1.09e-08
ILMN_1806752	PLEKHH2	-0.535	1.09e-08
ILMN_1807455	DHRS7	-0.52	1.14e-08
ILMN_1815385	SMAD9	-0.621	1.14e-08
ILMN_1738819	EFTUD2	-0.498	1.15e-08
ILMN_1789944	PGAM5	-0.501	1.15e-08
ILMN_1766657	STOM	-0.533	1.16e-08
ILMN_1709894	CLPX	-0.53	1.18e-08
ILMN_1751492	FAM18B	-0.572	1.18e-08
ILMN_1836309	MCF2L-AS1	-0.537	1.2e-08
ILMN_1732985	PHF20L1	-0.476	1.21e-08
ILMN_2324989	IKBIP	-0.551	1.22e-08
ILMN_1815261	PDIA4	-0.761	1.24e-08
ILMN_1697559	G6PD	-0.598	1.26e-08
ILMN_1723260	ETV5	-0.626	1.27e-08
ILMN_1707475	UBE2E2	-0.506	1.27e-08
ILMN_1670817	GRPEL1	-0.548	1.29e-08
ILMN_1738712	GPR180	-0.49	1.31e-08
ILMN_2312275	SRP54	-0.576	1.4e-08
ILMN_1651776	FHOD1	-0.588	1.41e-08
ILMN_2403889	PRMT5	-0.509	1.41e-08
ILMN_1780711	VSIG7	-0.583	1.41e-08
ILMN_1756572	COQ2	-0.513	1.45e-08
ILMN_1757415	SELRC1	-0.51	1.45e-08
ILMN_1661220	TRIM16	-0.554	1.46e-08
ILMN_1698803	ZAK	-0.626	1.47e-08
ILMN_1799848	ANKRD22	-0.538	1.49e-08
ILMN_1665571	FLJ33630	-0.541	1.49e-08
ILMN_1786189	MKI67IP	-0.493	1.51e-08
ILMN_1677509	PRR7	-0.536	1.51e-08
ILMN_1669553	UBE2E3	-0.497	1.56e-08
ILMN_1682738	SMAD3	-0.531	1.6e-08
ILMN_1759670	AMACR	-0.672	1.63e-08
ILMN_2044617	MTERFD1	-0.547	1.63e-08
ILMN_2308689	AGBL5	-0.516	1.65e-08
ILMN_1763460	NHP2L1	-0.463	1.67e-08
ILMN_1696675	CES2	-0.61	1.68e-08
ILMN_1690894	HSP90B3P	-0.844	1.68e-08
ILMN_1800078	LMO2	-0.532	1.68e-08
ILMN_1805225	LPCAT3	-0.476	1.68e-08
ILMN_1653200	SLC22A17	-0.526	1.68e-08
ILMN_1805161	LZTR1	-0.623	1.72e-08
ILMN_1813817	MRPL55	-0.51	1.72e-08
ILMN_2298860	HAGHL	-0.551	1.87e-08
ILMN_1795128	PROSER1	-0.548	1.9e-08
ILMN_1811593	NIPAL1	-0.63	1.91e-08
ILMN_1805658	LTV1	-0.487	1.92e-08
ILMN_1656413	ZMPSTE24	-0.503	1.93e-08
ILMN_1702775	LRP5	-0.654	1.95e-08
ILMN_2172174	PNP	-0.506	1.98e-08
ILMN_3247261	RAPGEF2	-0.539	2.07e-08
ILMN_1748707	CRELD2	-0.955	2.08e-08
ILMN_1794522	EIF5A	-0.506	2.1e-08
ILMN_3309349	SNHG8	-0.602	2.11e-08
ILMN_1773073	PHYH	-0.527	2.12e-08
ILMN_1739749	B3GALT6	-0.47	2.17e-08
ILMN_2412549	GAR1	-0.466	2.19e-08
ILMN_1668721	CCND3	-0.514	2.24e-08
ILMN_2070013	SLC25A15	-0.555	2.25e-08
ILMN_1800787	RFTN1	-0.533	2.27e-08
ILMN_1815264	RHBDD3	-0.538	2.3e-08
ILMN_1685854	C5orf53	-0.585	2.39e-08
ILMN_1805148	C2orf63	-0.529	2.43e-08
ILMN_1792825	ARIH2	-0.57	2.46e-08
ILMN_3247821	TMEM206	-0.472	2.46e-08
ILMN_1707356	CFL2	-0.533	2.47e-08
ILMN_3242603	GTF2H2B	-0.733	2.52e-08
ILMN_1694548	ANXA3	-0.589	2.58e-08
ILMN_3230435	VOPP1	-0.595	2.59e-08
ILMN_1681651	FOLH1	-0.503	2.71e-08
ILMN_1815326	CCDC68	-0.592	2.72e-08
ILMN_1763540	PSME4	-0.571	2.74e-08
ILMN_1687958	SLC25A22	-0.599	2.83e-08
ILMN_1733869	OGDH	-0.533	2.89e-08
ILMN_2373062	RHBDF2	-0.579	2.9e-08
ILMN_1771462	RPL36	-0.591	2.92e-08
ILMN_1721626	ARID5B	-0.52	2.93e-08
ILMN_1782635	YARS2	-0.507	2.96e-08
ILMN_2137536	ZZZ3	-0.486	3.11e-08
ILMN_1797318	HSPA14	-0.512	3.17e-08
ILMN_1819384	VTRNA1-3	-0.522	3.19e-08
ILMN_1792168	GALE	-0.509	3.2e-08
ILMN_1745807	TMEM62	-0.488	3.21e-08
ILMN_1796710	PHC1	-0.569	3.25e-08
ILMN_1656826	SH3RF1	-0.524	3.25e-08
ILMN_1737163	SH3BGRL3	-0.469	3.53e-08
ILMN_1754795	FAT1	-0.583	3.56e-08
ILMN_1653618	ZZZ3	-0.471	3.64e-08
ILMN_1753665	PRR4	-0.511	3.67e-08
ILMN_1800451	MED16	-0.607	3.68e-08
ILMN_2050654	SAV1	-0.571	3.68e-08
ILMN_1765021	TOP3B	-0.583	3.68e-08
ILMN_1707783	CCDC72	-0.51	3.75e-08
ILMN_2129349	TSSC1	-0.461	3.78e-08
ILMN_1696316	CPT1A	-0.462	3.92e-08
ILMN_1689665	NAE1	-0.453	3.92e-08
ILMN_1768050	SCOC	-0.587	3.95e-08
ILMN_1762932	CHMP2A	-0.542	3.98e-08
ILMN_1810235	ATP6V1E2	-0.484	4.05e-08
ILMN_2120210	RCAN2	-0.614	4.11e-08
ILMN_1759743	SLC38A10	-0.493	4.11e-08
ILMN_2077623	RRAS2	-0.514	4.13e-08
ILMN_1773935	TMEM165	-0.525	4.2e-08
ILMN_1722583	COX4NB	-0.495	4.33e-08
ILMN_1762312	FOXRED1	-0.497	4.42e-08
ILMN_1700074	SNORA62	-0.562	4.47e-08
ILMN_1684446	SPAG7	-0.495	4.49e-08
ILMN_1718136	UQCRHL	-0.488	4.6e-08
ILMN_1796397	CISD2	-0.533	4.68e-08
ILMN_1688534	EIF2B5	-0.62	4.68e-08
ILMN_1749180	ESRP1	-0.555	4.72e-08
ILMN_1768480	VGLL4	-0.569	4.72e-08
ILMN_1733680	AZI2	-0.505	4.82e-08
ILMN_1814726	SCARB2	-0.428	4.87e-08
ILMN_3244434	ARAP2	-0.6	4.91e-08
ILMN_2274180	MKKS	-0.5	4.91e-08
ILMN_1777190	CFD	-0.476	4.95e-08
ILMN_1790891	CKAP4	-0.576	4.97e-08
ILMN_1775965	PPP4R4	-0.715	5.01e-08
ILMN_1657837	ZC3H8	-0.496	5.01e-08
ILMN_3239181	ITPRIP	-0.532	5.02e-08
ILMN_2186858	ZNF839	-0.53	5.05e-08
ILMN_1731174	RPSAP56	-0.499	5.11e-08
ILMN_3240365	MNX1	-0.503	5.15e-08
ILMN_1662198	RANGAP1	-0.489	5.19e-08
ILMN_1760741	NDUFA9	-0.494	5.37e-08
ILMN_1732452	MAPKAPK3	-0.571	5.42e-08
ILMN_1776005	OSTC	-0.476	5.45e-08
ILMN_2076658	MRPL1	-0.637	5.5e-08
ILMN_1683859	SLC7A1	-0.647	5.51e-08
ILMN_1683927	ITGAE	-0.589	5.52e-08
ILMN_2390114	AP3D1	-0.538	5.53e-08
ILMN_1786469	FBXO22	-0.504	5.56e-08
ILMN_1735432	ISCU	-0.463	5.56e-08
ILMN_1660856	ALG11	-0.535	5.68e-08
ILMN_1671891	PID1	-0.56	5.7e-08
ILMN_2373632	IDH3B	-0.542	5.76e-08
ILMN_1678579	CPT2	-0.495	5.92e-08
ILMN_1672009	HLA-F-AS1	-0.496	5.95e-08
ILMN_2318733	BNIP1	-0.515	6.03e-08
ILMN_1738369	TUFM	-0.455	6.08e-08
ILMN_1794967	EIF4ENIF1	-0.482	6.1e-08
ILMN_1763000	ADAP2	-0.522	6.2e-08
ILMN_2382717	OPN3	-0.535	6.2e-08
ILMN_1773968	SERBP1	-0.543	6.31e-08
ILMN_1753980	LRRC37B	-0.449	6.32e-08
ILMN_1671911	MTA1	-0.512	6.39e-08
ILMN_1669502	E2F3	-0.527	6.5e-08
ILMN_1725183	TBCE	-0.475	6.73e-08
ILMN_2051867	PTCD2	-0.494	6.76e-08
ILMN_1745119	C7orf11	-0.528	6.79e-08
ILMN_1706265	TRIM61	-0.544	6.79e-08
ILMN_1692368	DLX2	-0.546	6.84e-08
ILMN_1764964	IFNGR2	-0.455	6.95e-08
ILMN_1704477	COX5A	-0.488	6.97e-08
ILMN_1759984	KCTD1	-0.574	7.22e-08
ILMN_2113490	NTN4	-0.452	7.33e-08
ILMN_1756162	EXOSC8	-0.502	7.35e-08
ILMN_1659550	RPSAP52	-0.507	7.46e-08
ILMN_1677887	PMS2	-0.492	7.77e-08
ILMN_1771051	RPL29	-0.509	7.84e-08
ILMN_1791280	HSPB8	-0.49	7.94e-08
ILMN_2097546	NUDC	-0.458	7.99e-08
ILMN_1751362	FASTKD1	-0.613	8.01e-08
ILMN_1769751	PIGG	-0.499	8.01e-08
ILMN_2184640	NOLC1	-0.444	8.15e-08
ILMN_1700461	AARSD1	-0.548	8.19e-08
ILMN_1712950	PFN1	-0.448	8.33e-08
ILMN_1726839	DCUN1D5	-0.589	8.35e-08
ILMN_1806030	PPL	-0.492	8.58e-08
ILMN_1811433	RPL8	-0.486	8.58e-08
ILMN_1715069	TANK	-0.467	8.76e-08
ILMN_1807177	KIAA1797	-0.458	9e-08
ILMN_1743499	POLDIP2	-0.453	9.04e-08
ILMN_1738816	FOXO1	-0.51	9.14e-08
ILMN_1737738	NDUFA12	-0.446	9.17e-08
ILMN_1718069	MIS12	-0.492	9.18e-08
ILMN_1752579	ATP6V0A1	-0.542	9.19e-08
ILMN_2415179	CLSTN1	-0.479	9.29e-08
ILMN_1658504	CHKA	-0.517	9.3e-08
ILMN_1777118	INTS9	-0.453	9.5e-08
ILMN_1688753	PTDSS1	-0.485	9.51e-08
ILMN_1676745	ZNF142	-0.496	9.63e-08
ILMN_3277905	SCD	-0.494	9.77e-08
ILMN_1738652	BAD	-0.47	9.83e-08
ILMN_1790757	ADSL	-0.486	9.93e-08
ILMN_1797009	F3	-0.542	1.01e-07
ILMN_1672504	PDXK	-0.527	1.01e-07
ILMN_1665538	SKP2	-0.482	1.02e-07
ILMN_2092693	LSM12	-0.424	1.04e-07
ILMN_1785161	CHCHD6	-0.481	1.06e-07
ILMN_1795822	DIS3L	-0.482	1.06e-07
ILMN_1694923	PTPN9	-0.52	1.06e-07
ILMN_1755221	LMAN2L	-0.536	1.07e-07
ILMN_1726783	RNASEH1	-0.503	1.07e-07
ILMN_1700660	RNF135	-0.474	1.07e-07
ILMN_1771622	CALY	-0.592	1.1e-07
ILMN_1712678	RPS27L	-0.422	1.1e-07
ILMN_2091347	IDH1	-0.482	1.11e-07
ILMN_3176090	RCC2	-0.487	1.12e-07
ILMN_2105983	XRCC5	-0.485	1.12e-07
ILMN_1720373	SLC7A5	-0.67	1.13e-07
ILMN_2376667	POFUT2	-0.489	1.14e-07
ILMN_1770466	ATP5G3	-0.52	1.15e-07
ILMN_1754860	MRPS12	-0.583	1.16e-07
ILMN_1791396	DGCR6L	-0.518	1.17e-07
ILMN_2310968	RUFY1	-0.537	1.17e-07
ILMN_2358919	TP53I3	-0.546	1.17e-07
ILMN_2103720	MRPL15	-0.623	1.18e-07
ILMN_1806408	ACADVL	-0.562	1.2e-07
ILMN_1777066	NIF3L1	-0.439	1.2e-07
ILMN_1815203	HMGCS2	-0.488	1.21e-07
ILMN_1779800	MARK1	-0.542	1.23e-07
ILMN_2189668	NUDT11	-0.533	1.23e-07
ILMN_1657395	HMGCR	-0.511	1.25e-07
ILMN_1790807	XPC	-0.468	1.26e-07
ILMN_1751378	RARS	-0.408	1.3e-07
ILMN_1718607	TSPAN4	-0.507	1.3e-07
ILMN_1768127	EBNA1BP2	-0.436	1.32e-07
ILMN_2299612	TMEM150A	-0.533	1.33e-07
ILMN_2234343	ACP6	-0.507	1.34e-07
ILMN_1667418	TMEM114	-0.505	1.34e-07
ILMN_1775542	FAIM3	-0.482	1.36e-07
ILMN_1776993	COG2	-0.489	1.46e-07
ILMN_1656977	HIBCH	-0.459	1.46e-07
ILMN_1701025	EPHX1	-0.465	1.54e-07
ILMN_1770732	COPS3	-0.429	1.56e-07
ILMN_1718924	ETFA	-0.461	1.57e-07
ILMN_1761566	C5orf32	-0.495	1.58e-07
ILMN_1813840	KDM1A	-0.487	1.58e-07
ILMN_1669972	B7H6	-0.475	1.6e-07
ILMN_1745798	GTF2F2	-0.429	1.63e-07
ILMN_2404385	REPIN1	-0.595	1.63e-07
ILMN_2212714	TMEM39B	-0.488	1.64e-07
ILMN_1769757	DNAAF2	-0.567	1.65e-07
ILMN_1672102	PTPRB	-0.555	1.66e-07
ILMN_1748916	C18orf55	-0.485	1.68e-07
ILMN_1726809	BHLHE41	-0.546	1.69e-07
ILMN_1786278	FAM149A	-0.563	1.74e-07
ILMN_1687743	BTBD7	-0.498	1.82e-07
ILMN_1807359	CLEC11A	-0.462	1.82e-07
ILMN_2285802	SEC14L1	-0.435	1.84e-07
ILMN_1764457	HEATR7B1	-0.499	1.85e-07
ILMN_2083333	PMS2P5	-0.43	1.89e-07
ILMN_1794598	SCHIP1	-0.573	1.89e-07
ILMN_1779279	MAPK1IP1L	-0.434	1.92e-07
ILMN_1727200	SLCO4A1	-0.535	1.92e-07
ILMN_1651987	CCDC167	-0.456	1.93e-07
ILMN_1729144	EBAG9	-0.541	1.93e-07
ILMN_1655734	RPF1	-0.497	1.96e-07
ILMN_1795026	FAM189B	-0.507	2e-07
ILMN_1730464	DNAL1	-0.444	2.02e-07
ILMN_1815039	RRP36	-0.469	2.04e-07
ILMN_3248218	SNORD104	-0.523	2.07e-07
ILMN_1699887	ST14	-0.508	2.19e-07
ILMN_1779832	C14orf33	-0.488	2.21e-07
ILMN_1839019	LPP	-0.457	2.21e-07
ILMN_1721022	SHC1	-0.437	2.25e-07
ILMN_3237956	ZC3H12C	-0.449	2.25e-07
ILMN_1663685	DGCR6	-0.472	2.27e-07
ILMN_1657683	C1orf198	-0.43	2.29e-07
ILMN_1727618	C8orf38	-0.596	2.29e-07
ILMN_1653711	FZD2	-0.464	2.29e-07
ILMN_1811426	TMTC1	-0.518	2.3e-07
ILMN_1803686	ADA	-0.5	2.35e-07
ILMN_3290380	XRCC6	-0.468	2.35e-07
ILMN_1709604	SNORA64	-0.487	2.41e-07
ILMN_2387952	FAM134B	-0.459	2.44e-07
ILMN_1811551	DERA	-0.414	2.45e-07
ILMN_1777765	C12orf10	-0.472	2.52e-07
ILMN_3265237	FLJ44342	-0.531	2.57e-07
ILMN_1688295	ZNF219	-0.493	2.66e-07
ILMN_2283325	WLS	-0.466	2.67e-07
ILMN_1813027	TRIM41	-0.465	2.71e-07
ILMN_1808568	PYCR2	-0.429	2.73e-07
ILMN_1703955	FBXO32	-0.468	2.74e-07
ILMN_2156982	IMP4	-0.452	2.83e-07
ILMN_1755173	PLEKHA4	-0.485	2.86e-07
ILMN_1711414	MRPS27	-0.448	2.87e-07
ILMN_2055477	EXOSC7	-0.413	2.89e-07
ILMN_2189936	RPL36AL	-0.389	2.89e-07
ILMN_1701243	C10orf2	-0.488	2.9e-07
ILMN_1762718	CMTM4	-0.466	2.91e-07
ILMN_2089977	FKBP9L	-0.439	2.94e-07
ILMN_1702124	LNX2	-0.436	2.95e-07
ILMN_1720311	SLC25A46	-0.423	3.02e-07
ILMN_1678966	SNRPF	-0.425	3.03e-07
ILMN_2412922	C14orf43	-0.479	3.05e-07
ILMN_1787410	EIF6	-0.461	3.08e-07
ILMN_1796762	CCDC102A	-0.505	3.11e-07
ILMN_1760160	STX1A	-0.525	3.15e-07
ILMN_1657295	CPA6	-0.527	3.17e-07
ILMN_1666057	REEP2	-0.496	3.17e-07
ILMN_3237452	C17orf100	-0.457	3.22e-07
ILMN_2058251	VIM	-0.524	3.25e-07
ILMN_1746686	POLR1C	-0.466	3.3e-07
ILMN_3234456	TSTD1	-0.473	3.34e-07
ILMN_2181241	RPL23AP64	-0.555	3.39e-07
ILMN_1735680	TMEM30A	-0.486	3.41e-07
ILMN_3245659	ERI1	-0.414	3.42e-07
ILMN_2115434	RAB32	-0.423	3.49e-07
ILMN_1700507	CLASP1	-0.461	3.53e-07
ILMN_1686555	FYN	-0.577	3.65e-07
ILMN_1761479	ZC3HC1	-0.395	3.69e-07
ILMN_2388585	GOPC	-0.473	3.7e-07
ILMN_2386530	RPLP1	-0.382	3.72e-07
ILMN_1712556	ZW10	-0.416	3.72e-07
ILMN_1708660	RWDD4	-0.403	3.73e-07
ILMN_1795218	DHX30	-0.424	3.8e-07
ILMN_1662049	AGPAT5	-0.488	3.84e-07
ILMN_3209117	PHB	-0.541	3.87e-07
ILMN_3241665	C1orf133	-0.492	3.91e-07
ILMN_1730660	LGALS3	-0.53	3.93e-07
ILMN_2345908	DDX11	-0.492	3.95e-07
ILMN_1810420	DYSF	-0.51	3.96e-07
ILMN_1707503	C1orf144	-0.403	4e-07
ILMN_1742611	C1orf52	-0.411	4e-07
ILMN_2392546	PAICS	-0.447	4e-07
ILMN_1703558	FHL3	-0.476	4.1e-07
ILMN_1770412	AHCYL1	-0.431	4.18e-07
ILMN_1772702	SRSF8	-0.432	4.24e-07
ILMN_1776104	NDUFS5	-0.4	4.25e-07
ILMN_1711919	SCYL2	-0.435	4.25e-07
ILMN_1692100	ZNF35	-0.445	4.32e-07
ILMN_2170595	RRM2B	-0.535	4.34e-07
ILMN_1756402	TMEM177	-0.418	4.38e-07
ILMN_2234970	SLC39A3	-0.509	4.39e-07
ILMN_1796339	PLEKHA2	-0.445	4.55e-07
ILMN_1746090	STT3A	-0.412	4.68e-07
ILMN_1768062	ADK	-0.407	4.75e-07
ILMN_1680618	MYC	-0.435	4.76e-07
ILMN_1697629	JMJD7	-0.502	4.8e-07
ILMN_1725791	PTPLA	-0.543	4.89e-07
ILMN_1741204	KLHDC2	-0.504	4.94e-07
ILMN_1742031	IFRD2	-0.447	4.98e-07
ILMN_1731157	MYOZ1	-0.591	5e-07
ILMN_1777644	INPP5J	-0.404	5.05e-07
ILMN_1690282	CRADD	-0.386	5.12e-07
ILMN_1669394	EI24	-0.406	5.19e-07
ILMN_1679700	RPSAP47	-0.518	5.2e-07
ILMN_3241878	RNU6ATAC	-0.516	5.21e-07
ILMN_1667114	RPSAP58	-0.455	5.27e-07
ILMN_1681249	KIF21A	-0.49	5.35e-07
ILMN_1812031	PALM	-0.515	5.5e-07
ILMN_1655316	PSMC6	-0.605	5.54e-07
ILMN_1698996	SLC19A1	-0.462	5.61e-07
ILMN_2400922	OPRL1	-0.441	5.66e-07
ILMN_1744611	DCAF13	-0.501	5.84e-07
ILMN_1678004	TMEM41B	-0.439	5.94e-07
ILMN_2390974	DNAJB2	-0.399	6.02e-07
ILMN_2400030	PTPN2	-0.494	6.02e-07
ILMN_2059535	PPM1F	-0.504	6.07e-07
ILMN_1792489	ARPC2	-0.376	6.17e-07
ILMN_1741976	SMARCAD1	-0.438	6.17e-07
ILMN_1736327	CDC42EP3	-0.518	6.22e-07
ILMN_1749892	EGLN1	-0.431	6.28e-07
ILMN_1741224	GPR137C	-0.47	6.28e-07
ILMN_1778064	FICD	-0.74	6.29e-07
ILMN_1654552	MRPS31	-0.395	6.66e-07
ILMN_2406313	RBCK1	-0.448	6.74e-07
ILMN_1678814	UBL5	-0.429	6.74e-07
ILMN_1690066	TIGD2	-0.474	6.81e-07
ILMN_1738677	PRPF8	-0.45	6.83e-07
ILMN_1779399	SNRPA	-0.41	6.83e-07
ILMN_1694799	PIAS2	-0.398	6.85e-07
ILMN_1691131	LSMD1	-0.451	6.88e-07
ILMN_1683462	GSS	-0.411	7.06e-07
ILMN_1749634	PLRG1	-0.484	7.18e-07
ILMN_1774272	ESRRA	-0.434	7.2e-07
ILMN_1746720	TTC39C	-0.461	7.21e-07
ILMN_1682957	PACSIN3	-0.413	7.5e-07
ILMN_1691376	JAG1	-0.495	7.57e-07
ILMN_1653856	UBASH3B	-0.503	7.61e-07
ILMN_2361603	NDRG2	-0.456	7.65e-07
ILMN_1792681	CCDC86	-0.47	7.82e-07
ILMN_3235477	RRP1	-0.502	8.02e-07
ILMN_2270900	ZNF197	-0.443	8.06e-07
ILMN_1670172	WDR33	-0.371	8.16e-07
ILMN_1730082	RPUSD4	-0.435	8.2e-07
ILMN_1696622	SLC38A6	-0.411	8.2e-07
ILMN_1671494	USP5	-0.449	8.34e-07
ILMN_1714428	FBXO17	-0.472	8.45e-07
ILMN_2072178	ECHDC3	-0.436	8.46e-07
ILMN_1794470	ANKFY1	-0.424	8.47e-07
ILMN_3237632	NCLN	-0.506	8.47e-07
ILMN_2098325	C8orf33	-0.378	8.76e-07
ILMN_2408102	TFIP11	-0.391	8.9e-07
ILMN_3293049	POLRMT	-0.401	8.91e-07
ILMN_3303612	PABPC1L	-0.747	8.98e-07
ILMN_1673586	SLC6A6	-0.457	9.04e-07
ILMN_1785175	SWAP70	-0.394	9.18e-07
ILMN_1659786	CCDC76	-0.488	9.22e-07
ILMN_1739594	ACOT11	-0.451	9.26e-07
ILMN_1779616	SUCLG1	-0.381	9.38e-07
ILMN_1739847	EIF3D	-0.391	9.43e-07
ILMN_1737344	DDX41	-0.45	9.48e-07
ILMN_1731412	UBTD2	-0.42	9.5e-07
ILMN_1809522	NACC2	-0.508	9.6e-07
ILMN_1811480	ADPRHL2	-0.437	9.67e-07
ILMN_1785037	SSR2	-0.396	9.74e-07
ILMN_1727466	KCNMB4	-0.43	9.83e-07
ILMN_1697548	LPHN2	-0.47	9.83e-07
ILMN_1763264	MRPL2	-0.425	9.86e-07
ILMN_2362902	RASSF5	-0.449	9.87e-07
ILMN_1654916	KIF7	-0.516	9.92e-07
ILMN_1655068	TOM1L2	-0.434	1e-06
ILMN_2311537	HMGA1	-0.44	1.01e-06
ILMN_1766718	LYSMD3	-0.476	1.01e-06
ILMN_2380740	MTO1	-0.427	1.01e-06
ILMN_1743049	PWP1	-0.362	1.01e-06
ILMN_1690371	MRPL11	-0.487	1.02e-06
ILMN_1793508	C7orf36	-0.487	1.03e-06
ILMN_1801377	SLC29A4	-0.546	1.03e-06
ILMN_1781819	PAPSS1	-0.418	1.04e-06
ILMN_1751028	SERPINH1	-0.422	1.04e-06
ILMN_1743911	SLC25A39	-0.43	1.05e-06
ILMN_1680644	MIOS	-0.374	1.1e-06
ILMN_1671932	SAMM50	-0.409	1.1e-06
ILMN_2097954	TSFM	-0.483	1.12e-06
ILMN_1693635	TSPYL2	-0.415	1.12e-06
ILMN_2411264	BTBD1	-0.473	1.13e-06
ILMN_1792671	C12orf29	-0.42	1.13e-06
ILMN_1680501	GTF2IRD2	-0.401	1.13e-06
ILMN_2180866	RPS26P11	-0.386	1.16e-06
ILMN_1729767	TARBP2	-0.488	1.18e-06
ILMN_1764500	BRK1	-0.411	1.19e-06
ILMN_2318811	RANBP3	-0.418	1.22e-06
ILMN_1812759	GCH1	-0.382	1.24e-06
ILMN_1667201	POC1B	-0.415	1.24e-06
ILMN_1804476	GMPPA	-0.442	1.26e-06
ILMN_1764927	CDC42EP1	-0.453	1.28e-06
ILMN_2351930	TRIM33	-0.37	1.28e-06
ILMN_3237779	TMEM184C	-0.383	1.3e-06
ILMN_1657631	STAP2	-0.393	1.32e-06
ILMN_2389876	TGFB1I1	-0.423	1.34e-06
ILMN_1761945	FGFBP2	-0.417	1.35e-06
ILMN_2077680	CLDND2	-0.454	1.36e-06
ILMN_1655930	ELL2	-0.443	1.36e-06
ILMN_1766010	YARS	-0.49	1.36e-06
ILMN_1753890	IFT20	-0.439	1.37e-06
ILMN_1658356	PAMR1	-0.494	1.37e-06
ILMN_1726981	VEGFB	-0.439	1.37e-06
ILMN_1787844	C19orf10	-0.576	1.38e-06
ILMN_1658678	SAAL1	-0.458	1.38e-06
ILMN_1666545	GCNT1	-0.484	1.39e-06
ILMN_1727023	AMMECR1L	-0.406	1.4e-06
ILMN_1684594	USP24	-0.422	1.4e-06
ILMN_2331636	ACACA	-0.453	1.41e-06
ILMN_1781374	TUFT1	-0.426	1.41e-06
ILMN_1700674	RPL23AP21	-0.425	1.42e-06
ILMN_1745962	FBXO7	-0.401	1.43e-06
ILMN_1694213	PLEKHO1	-0.411	1.44e-06
ILMN_1783712	C16orf88	-0.483	1.46e-06
ILMN_1688639	FBXL2	-0.45	1.46e-06
ILMN_1762549	ORAOV1	-0.421	1.46e-06
ILMN_1813400	CBR4	-0.46	1.47e-06
ILMN_1775182	GSR	-0.452	1.47e-06
ILMN_2222992	ETF1	-0.395	1.48e-06
ILMN_1719696	PLD1	-0.483	1.49e-06
ILMN_1750689	MPP5	-0.395	1.5e-06
ILMN_3280943	RPL21P28	-0.452	1.52e-06
ILMN_1806473	BEX5	-0.437	1.53e-06
ILMN_1721337	MRPS18B	-0.414	1.53e-06
ILMN_1798826	MRPS25	-0.483	1.55e-06
ILMN_1698225	MYO5A	-0.509	1.56e-06
ILMN_1774828	VEZT	-0.405	1.56e-06
ILMN_1653432	HNRPDL	-0.444	1.57e-06
ILMN_1804248	FDPS	-0.441	1.58e-06
ILMN_2352121	NT5C3	-0.528	1.58e-06
ILMN_2415926	THOC3	-0.443	1.61e-06
ILMN_3230880	BEND7	-0.511	1.62e-06
ILMN_1773742	DNAJB9	-0.471	1.62e-06
ILMN_1721134	TGM1	-0.522	1.65e-06
ILMN_1714393	RAB24	-0.467	1.66e-06
ILMN_3236346	ZNF286B	-0.419	1.66e-06
ILMN_1658464	GTF3A	-0.443	1.67e-06
ILMN_2316918	PANK1	-0.433	1.67e-06
ILMN_1685480	TARS	-0.441	1.67e-06
ILMN_1760708	CRYBB2	-0.42	1.7e-06
ILMN_1718706	ERAL1	-0.386	1.72e-06
ILMN_1726603	ATP5I	-0.361	1.73e-06
ILMN_1751143	C7orf23	-0.442	1.73e-06
ILMN_1760933	PEX10	-0.435	1.74e-06
ILMN_1688000	POLDIP3	-0.358	1.74e-06
ILMN_1692844	TBC1D19	-0.451	1.74e-06
ILMN_2228710	PDCD5	-0.386	1.75e-06
ILMN_1706583	DLAT	-0.385	1.76e-06
ILMN_1799819	MARS	-0.468	1.79e-06
ILMN_1732127	RBKS	-0.375	1.79e-06
ILMN_1727574	ZNF827	-0.452	1.8e-06
ILMN_1670666	RAB12	-0.464	1.83e-06
ILMN_2357272	BCLAF1	-0.414	1.85e-06
ILMN_2300970	ETFB	-0.388	1.85e-06
ILMN_1781999	ABCF2	-0.394	1.86e-06
ILMN_1680507	PPP2R2C	-0.445	1.87e-06
ILMN_2075757	LRIG3	-0.509	1.95e-06
ILMN_2382290	KREMEN2	-0.46	1.97e-06
ILMN_1726873	TPCN2	-0.548	1.97e-06
ILMN_1679881	WRN	-0.421	1.97e-06
ILMN_1815723	NUP35	-0.544	1.98e-06
ILMN_1652763	C4orf52	-0.435	1.99e-06
ILMN_1763326	C5orf25	-0.405	1.99e-06
ILMN_2323774	RPAIN	-0.372	1.99e-06
ILMN_1803838	CNFN	-0.389	2e-06
ILMN_1679382	CCT2	-0.416	2.06e-06
ILMN_1790741	RNF126	-0.411	2.06e-06
ILMN_1760509	EOMES	-0.488	2.08e-06
ILMN_1739876	RAB3GAP1	-0.443	2.16e-06
ILMN_1774334	HIGD2A	-0.365	2.21e-06
ILMN_1761828	E2F4	-0.444	2.24e-06
ILMN_1718558	PARP12	-0.516	2.26e-06
ILMN_3287068	RPSAP9	-0.485	2.31e-06
ILMN_1745271	EXOSC4	-0.457	2.32e-06
ILMN_1802973	ANAPC4	-0.384	2.33e-06
ILMN_2072140	BTF3L4	-0.387	2.33e-06
ILMN_3250243	METTL21A	-0.439	2.34e-06
ILMN_1683023	PDGFC	-0.441	2.39e-06
ILMN_3240962	DDRGK1	-0.413	2.43e-06
ILMN_1791106	HEATR6	-0.435	2.47e-06
ILMN_1725992	RAPGEF6	-0.402	2.5e-06
ILMN_1691717	RHBDF2	-0.448	2.51e-06
ILMN_1781536	FAH	-0.471	2.52e-06
ILMN_1727606	C12orf59	-0.467	2.57e-06
ILMN_1732776	NUP98	-0.439	2.57e-06
ILMN_1687335	FLNA	-0.624	2.59e-06
ILMN_1772132	ATP5B	-0.389	2.6e-06
ILMN_1728435	C12orf45	-0.359	2.63e-06
ILMN_1660840	PPPDE1	-0.39	2.65e-06
ILMN_3245869	C3orf78	-0.373	2.72e-06
ILMN_1698491	MBD3	-0.432	2.72e-06
ILMN_1661673	SNHG4	-0.424	2.72e-06
ILMN_1683263	TSPAN8	-0.502	2.76e-06
ILMN_1770733	RIC8A	-0.359	2.78e-06
ILMN_1652394	RAB2A	-0.406	2.8e-06
ILMN_1662147	MANEAL	-0.419	2.86e-06
ILMN_1804611	C12orf23	-0.447	2.89e-06
ILMN_1793287	DEXI	-0.36	2.91e-06
ILMN_1671191	UQCRC1	-0.404	2.91e-06
ILMN_2374249	DYRK2	-0.395	2.92e-06
ILMN_1785336	PMM2	-0.386	2.92e-06
ILMN_1784110	CDK18	-0.402	2.94e-06
ILMN_1729748	PEF1	-0.371	2.98e-06
ILMN_1680703	MRPS15	-0.401	2.99e-06
ILMN_2410262	MTMR14	-0.39	3e-06
ILMN_1699636	ACIN1	-0.376	3.02e-06
ILMN_1659564	SEC61A1	-0.556	3.03e-06
ILMN_2192032	SRP19	-0.451	3.03e-06
ILMN_1725707	ATG16L1	-0.394	3.04e-06
ILMN_2383871	ZNF74	-0.426	3.05e-06
ILMN_1794213	ABHD14A	-0.454	3.06e-06
ILMN_1764628	LYPLA2	-0.397	3.06e-06
ILMN_1767542	THAP10	-0.453	3.06e-06
ILMN_1739641	MTMR3	-0.372	3.08e-06
ILMN_1722855	VEGFB	-0.447	3.08e-06
ILMN_2321416	DIAPH1	-0.43	3.09e-06
ILMN_1729095	PDZD2	-0.467	3.09e-06
ILMN_3277307	SUMF2	-0.401	3.09e-06
ILMN_1793549	PTPN4	-0.377	3.1e-06
ILMN_1755023	RAD50	-0.437	3.1e-06
ILMN_1800975	PSME3	-0.468	3.12e-06
ILMN_1732066	CKMT1A	-0.432	3.14e-06
ILMN_1738938	TIMM8B	-0.45	3.15e-06
ILMN_1726986	AADAT	-0.409	3.16e-06
ILMN_1750079	PURB	-0.473	3.19e-06
ILMN_1742358	CA14	-0.422	3.2e-06
ILMN_2402674	DPM3	-0.384	3.2e-06
ILMN_1695821	ACTR1B	-0.387	3.21e-06
ILMN_1701681	SEC11C	-0.549	3.25e-06
ILMN_1742731	SLC35A2	-0.362	3.26e-06
ILMN_1779886	TBC1D14	-0.368	3.26e-06
ILMN_1721621	NKTR	-0.452	3.29e-06
ILMN_1809285	DCP1A	-0.405	3.3e-06
ILMN_1797728	HMGCS1	-0.482	3.32e-06
ILMN_2411897	KLF10	-0.394	3.35e-06
ILMN_1652434	MTHFD2L	-0.416	3.36e-06
ILMN_1755352	TUB	-0.497	3.38e-06
ILMN_2202481	UBLCP1	-0.411	3.44e-06
ILMN_1735461	DDX21	-0.422	3.49e-06
ILMN_2054652	TYRP1	-0.418	3.51e-06
ILMN_1808354	SLC4A7	-0.43	3.53e-06
ILMN_1750052	NOP14	-0.415	3.58e-06
ILMN_2077886	C1orf109	-0.411	3.59e-06
ILMN_1782015	FCRLB	-0.444	3.6e-06
ILMN_1718044	ELAC2	-0.412	3.62e-06
ILMN_1682038	SNORA25	-0.477	3.63e-06
ILMN_2279635	EIF4G2	-0.439	3.66e-06
ILMN_1755737	TRABD	-0.435	3.67e-06
ILMN_2348503	PPIE	-0.432	3.69e-06
ILMN_3299187	RPL21	-0.416	3.69e-06
ILMN_1748018	GORASP2	-0.437	3.73e-06
ILMN_2245676	BTF3	-0.441	3.75e-06
ILMN_1670901	COX10	-0.351	3.77e-06
ILMN_1724497	ABI2	-0.449	3.78e-06
ILMN_2192683	DHX37	-0.506	3.79e-06
ILMN_1670472	FAF2	-0.382	3.79e-06
ILMN_2134110	SELK	-0.445	3.79e-06
ILMN_3240420	USP18	-0.488	3.84e-06
ILMN_1722894	ZNRD1	-0.414	3.84e-06
ILMN_1773002	C10orf140	-0.403	3.88e-06
ILMN_1684054	ASAH1	-0.4	3.91e-06
ILMN_1698533	IDH3A	-0.495	3.92e-06
ILMN_1730809	SLC29A2	-0.42	3.92e-06
ILMN_1758674	TMEM93	-0.351	3.95e-06
ILMN_2075440	PDIA3P	-0.532	3.96e-06
ILMN_1746588	TALDO1	-0.354	4.09e-06
ILMN_2275248	ECE2	-0.404	4.13e-06
ILMN_2144574	CTBS	-0.408	4.15e-06
ILMN_1747183	GXYLT1	-0.379	4.15e-06
ILMN_1777881	TSPAN17	-0.471	4.15e-06
ILMN_2143148	TM2D1	-0.35	4.23e-06
ILMN_1760593	CRY1	-0.362	4.26e-06
ILMN_2082324	SLC36A4	-0.439	4.27e-06
ILMN_1684440	PXN	-0.413	4.33e-06
ILMN_1802457	MAX	-0.431	4.39e-06
ILMN_1661432	NUP43	-0.364	4.39e-06
ILMN_2383383	PIR	-0.419	4.39e-06
ILMN_1699476	RPE	-0.427	4.45e-06
ILMN_3246214	B3GNT1	-0.449	4.48e-06
ILMN_1742578	MKLN1	-0.376	4.5e-06
ILMN_1747241	IWS1	-0.356	4.52e-06
ILMN_1727050	PPFIA1	-0.391	4.57e-06
ILMN_1761912	MGAT1	-0.38	4.6e-06
ILMN_1720438	RPL26L1	-0.359	4.61e-06
ILMN_1710756	ENO1	-0.397	4.62e-06
ILMN_1689800	MRTO4	-0.497	4.63e-06
ILMN_1766195	ZNF558	-0.414	4.71e-06
ILMN_1674390	PRKAR1B	-0.408	4.72e-06
ILMN_2356895	MRPL42	-0.416	4.73e-06
ILMN_1815115	CYC1	-0.344	4.83e-06
ILMN_1771326	C15orf44	-0.417	4.85e-06
ILMN_1693317	TTC15	-0.391	4.96e-06
ILMN_1798485	ATP6V1E1	-0.372	5.02e-06
ILMN_1728057	C6orf57	-0.408	5.08e-06
ILMN_1725312	RASA1	-0.35	5.08e-06
ILMN_1716071	PAQR3	-0.444	5.1e-06
ILMN_1666761	PPP2R5E	-0.386	5.13e-06
ILMN_3243859	NDUFB9	-0.511	5.17e-06
ILMN_1708009	LANCL2	-0.408	5.22e-06
ILMN_1796013	PYCR1	-0.506	5.22e-06
ILMN_1724410	USP46	-0.396	5.22e-06
ILMN_1782939	ALB	-0.412	5.27e-06
ILMN_1663664	MRPS10	-0.391	5.35e-06
ILMN_1721833	IER5	-0.355	5.41e-06
ILMN_1758827	RTN4IP1	-0.354	5.43e-06
ILMN_2203891	SMAD7	-0.346	5.47e-06
ILMN_1669206	CNOT1	-0.37	5.5e-06
ILMN_1703314	KLHL36	-0.428	5.53e-06
ILMN_1755138	NEK8	-0.456	5.53e-06
ILMN_1885728	KIAA1147	-0.431	5.56e-06
ILMN_1770692	WDR12	-0.406	5.6e-06
ILMN_1764207	RPRD1A	-0.384	5.63e-06
ILMN_1735148	SEC24B	-0.381	5.69e-06
ILMN_1779517	RASEF	-0.46	5.72e-06
ILMN_1765574	TFAP2A	-0.451	5.73e-06
ILMN_3245103	RNU11	-0.485	5.78e-06
ILMN_2104696	ERICH1	-0.352	5.82e-06
ILMN_1712636	NVL	-0.384	5.88e-06
ILMN_1800733	MANBA	-0.396	5.93e-06
ILMN_1721651	UBE2H	-0.367	6.04e-06
ILMN_1670535	NDRG2	-0.454	6.06e-06
ILMN_1728074	PHAX	-0.387	6.12e-06
ILMN_2400183	DPH5	-0.393	6.17e-06
ILMN_2153280	KIAA0090	-0.388	6.27e-06
ILMN_1759464	C1orf124	-0.398	6.4e-06
ILMN_3240594	RNU4ATAC	-0.452	6.47e-06
ILMN_1789243	VPS33B	-0.334	6.47e-06
ILMN_2401927	TTC8	-0.439	6.48e-06
ILMN_1768470	EIF4G1	-0.41	6.54e-06
ILMN_1695576	MRPL24	-0.328	6.58e-06
ILMN_1733932	SNUPN	-0.364	6.6e-06
ILMN_1769013	ASGR1	-0.382	6.63e-06
ILMN_1778240	GFOD1	-0.39	6.63e-06
ILMN_1662417	LRPPRC	-0.386	6.66e-06
ILMN_1790819	MEMO1	-0.438	6.66e-06
ILMN_1713993	UBAC2	-0.383	6.66e-06
ILMN_1801223	WTIP	-0.476	6.71e-06
ILMN_1743219	CA11	-0.465	6.77e-06
ILMN_1713605	RPAP1	-0.384	6.86e-06
ILMN_1762990	KIAA0141	-0.381	6.91e-06
ILMN_1771966	BCCIP	-0.414	6.97e-06
ILMN_1747504	AHCTF1	-0.39	7.03e-06
ILMN_3251246	PIGH	-0.462	7.1e-06
ILMN_1751589	NUDCD2	-0.436	7.13e-06
ILMN_1658416	MRPS18C	-0.365	7.17e-06
ILMN_1666453	STK3	-0.39	7.21e-06
ILMN_2186216	GOLIM4	-0.401	7.28e-06
ILMN_1779706	TP53BP2	-0.399	7.31e-06
ILMN_1706376	OSBP	-0.373	7.33e-06
ILMN_1756086	INTS3	-0.398	7.42e-06
ILMN_1720088	SREK1	-0.399	7.43e-06
ILMN_1663383	GEMIN5	-0.385	7.5e-06
ILMN_2109708	TYMP	-0.38	7.6e-06
ILMN_2363880	ALDH3B2	-0.447	7.63e-06
ILMN_1701052	TUBG2	-0.412	7.69e-06
ILMN_3235148	FLJ43681	-0.539	7.94e-06
ILMN_1756595	SH3TC1	-0.416	7.96e-06
ILMN_3251691	POLR3G	-0.375	7.99e-06
ILMN_1695763	PDIA5	-0.353	8.06e-06
ILMN_1662166	PTK7	-0.443	8.11e-06
ILMN_1770850	PNMA1	-0.366	8.14e-06
ILMN_1761981	FAM96A	-0.382	8.3e-06
ILMN_1688098	TBC1D4	-0.384	8.38e-06
ILMN_1672961	RPSAP46	-0.442	8.45e-06
ILMN_1801124	KIAA1826	-0.397	8.48e-06
ILMN_1794505	SHFM1	-0.427	8.5e-06
ILMN_1666305	CDKN3	-0.49	8.57e-06
ILMN_1655844	TAF1A	-0.46	8.57e-06
ILMN_1692121	USO1	-0.419	8.58e-06
ILMN_1777397	MSX1	-0.383	8.7e-06
ILMN_1679358	ZDHHC5	-0.446	8.78e-06
ILMN_1706238	CSE1L	-0.339	8.82e-06
ILMN_1685567	TGDS	-0.454	8.82e-06
ILMN_1758457	TBC1D16	-0.48	8.89e-06
ILMN_1811264	C15orf57	-0.35	8.96e-06
ILMN_1663538	CLYBL	-0.478	9.03e-06
ILMN_1695731	TUBG1	-0.42	9.03e-06
ILMN_1770020	PPIL3	-0.342	9.06e-06
ILMN_1752526	RNF144B	-0.371	9.13e-06
ILMN_2306540	PDE9A	-0.41	9.18e-06
ILMN_1803676	ENOSF1	-0.373	9.31e-06
ILMN_1713749	CORO1A	-0.407	9.4e-06
ILMN_1733991	UBL7	-0.399	9.43e-06
ILMN_1703288	C19orf6	-0.327	9.44e-06
ILMN_1669550	MAD2L2	-0.376	9.46e-06
ILMN_1804884	C22orf39	-0.379	9.51e-06
ILMN_1797875	ALOX5AP	-0.391	9.74e-06
ILMN_2189993	MRPS35	-0.517	9.74e-06
ILMN_1743078	MTND5P10	-0.584	9.8e-06
ILMN_1779147	ENC1	-0.419	9.83e-06
ILMN_1842582	TTC39C	-0.396	9.87e-06
ILMN_1705151	SF3A3	-0.367	9.9e-06
ILMN_1812559	SLC7A6	-0.417	9.9e-06
ILMN_2059689	TMEM54	-0.337	9.97e-06
ILMN_1800795	UNCX	-0.347	9.97e-06
ILMN_2353732	CD8A	-0.359	1.03e-05
ILMN_2181445	BCL2L13	-0.421	1.05e-05
ILMN_1790410	DROSHA	-0.35	1.05e-05
ILMN_1732300	POLR2C	-0.336	1.05e-05
ILMN_1763104	TRAF4	-0.379	1.05e-05
ILMN_1672743	ZNF334	-0.385	1.05e-05
ILMN_2175712	NDUFA11	-0.335	1.06e-05
ILMN_3244157	SNORD83B	-0.446	1.06e-05
ILMN_1694491	CCNG1	-0.389	1.07e-05
ILMN_1670925	CYB5D1	-0.329	1.07e-05
ILMN_1731194	STRAP	-0.384	1.07e-05
ILMN_2231020	TMEM185B	-0.333	1.07e-05
ILMN_1737255	C22orf36	-0.436	1.08e-05
ILMN_1716821	GORASP1	-0.365	1.08e-05
ILMN_1697472	TM2D3	-0.397	1.08e-05
ILMN_2189424	MRPL20	-0.358	1.1e-05
ILMN_1677122	FAM168B	-0.411	1.13e-05
ILMN_1677439	GLS2	-0.386	1.13e-05
ILMN_1804597	DCAF17	-0.39	1.14e-05
ILMN_2154322	SEMA3E	-0.627	1.14e-05
ILMN_1806757	MYBBP1A	-0.439	1.16e-05
ILMN_3300972	SIVA1	-0.343	1.17e-05
ILMN_1787127	SLC43A2	-0.523	1.17e-05
ILMN_1712066	EXPH5	-0.392	1.19e-05
ILMN_1766951	MSX2	-0.431	1.22e-05
ILMN_1731644	SETDB2	-0.357	1.22e-05
ILMN_2174884	XPO7	-0.361	1.22e-05
ILMN_1664434	TCF3	-0.433	1.23e-05
ILMN_1755643	MGAT4A	-0.375	1.24e-05
ILMN_1723139	GPD2	-0.465	1.28e-05
ILMN_1732216	NARS	-0.347	1.3e-05
ILMN_1738554	ADH5	-0.419	1.31e-05
ILMN_2378376	CYB561	-0.389	1.31e-05
ILMN_1780671	PLEKHG3	-0.396	1.31e-05
ILMN_3239531	C4orf48	-0.391	1.33e-05
ILMN_1790978	ATG7	-0.388	1.34e-05
ILMN_1684316	MBNL2	-0.427	1.35e-05
ILMN_2387990	UBE2J2	-0.455	1.35e-05
ILMN_1775211	ERO1LB	-0.404	1.36e-05
ILMN_1673950	STBD1	-0.416	1.36e-05
ILMN_1744604	CYBA	-0.342	1.38e-05
ILMN_1725510	DHCR24	-0.392	1.38e-05
ILMN_1651405	BRD9	-0.382	1.39e-05
ILMN_3298694	TYW1B	-0.357	1.4e-05
ILMN_1691151	CHKA	-0.488	1.41e-05
ILMN_2119774	CYP2R1	-0.355	1.41e-05
ILMN_1719471	MSH3	-0.311	1.41e-05
ILMN_1726064	PAK1IP1	-0.399	1.41e-05
ILMN_1667257	SDHB	-0.322	1.41e-05
ILMN_1812940	TRMT1	-0.435	1.41e-05
ILMN_2368773	FAM3C	-0.375	1.44e-05
ILMN_1659523	USP39	-0.408	1.45e-05
ILMN_2149053	RIF1	-0.347	1.46e-05
ILMN_1687495	SLC37A1	-0.359	1.46e-05
ILMN_1761113	GNL2	-0.336	1.48e-05
ILMN_1802699	PCK2	-0.393	1.48e-05
ILMN_1710406	PSMC1	-0.44	1.49e-05
ILMN_3238707	SNORA8	-0.383	1.49e-05
ILMN_1765880	C16orf57	-0.344	1.5e-05
ILMN_3283772	GAPDH	-0.333	1.52e-05
ILMN_1753345	SCAMP5	-0.437	1.52e-05
ILMN_1808260	KIAA0564	-0.4	1.53e-05
ILMN_2335718	HNRNPAB	-0.337	1.54e-05
ILMN_1812327	RNF19A	-0.444	1.54e-05
ILMN_1659952	MTMR2	-0.374	1.55e-05
ILMN_1697286	SF3A1	-0.4	1.55e-05
ILMN_1803593	WNT3	-0.343	1.55e-05
ILMN_1682938	ARF3	-0.426	1.56e-05
ILMN_1763723	PTDSS2	-0.378	1.56e-05
ILMN_1691747	KHDRBS3	-0.392	1.57e-05
ILMN_1665730	ABCB10	-0.418	1.58e-05
ILMN_1682197	NFXL1	-0.371	1.58e-05
ILMN_1807719	CTNS	-0.404	1.59e-05
ILMN_1796165	GLRX5	-0.33	1.59e-05
ILMN_3237368	MAFG	-0.327	1.59e-05
ILMN_2058468	BACH2	-0.395	1.61e-05
ILMN_2405324	IL28RA	-0.425	1.61e-05
ILMN_3245458	SNORA61	-0.493	1.66e-05
ILMN_1719753	VGLL1	-0.436	1.67e-05
ILMN_1679324	EIF1B	-0.389	1.69e-05
ILMN_1772329	LRRFIP2	-0.383	1.69e-05
ILMN_2339284	CHD2	-0.404	1.7e-05
ILMN_1711189	EXOSC10	-0.384	1.7e-05
ILMN_2106449	PLEKHF2	-0.415	1.7e-05
ILMN_2386982	PRKCZ	-0.463	1.73e-05
ILMN_1784207	PITHD1	-0.363	1.74e-05
ILMN_1714623	TOMM22	-0.331	1.75e-05
ILMN_3239060	KRBA1	-0.395	1.77e-05
ILMN_1661998	METTL6	-0.414	1.77e-05
ILMN_1723874	MRPS6	-0.326	1.77e-05
ILMN_1712639	AIFM2	-0.47	1.78e-05
ILMN_2411794	PTPRA	-0.413	1.78e-05
ILMN_1775012	BBS7	-0.356	1.79e-05
ILMN_1732725	PPP6R3	-0.384	1.8e-05
ILMN_1697491	PRR5L	-0.345	1.8e-05
ILMN_1651378	AUP1	-0.371	1.83e-05
ILMN_1770048	DPH5	-0.366	1.83e-05
ILMN_1715804	PITPNA	-0.401	1.84e-05
ILMN_1676631	CCNO	-0.375	1.87e-05
ILMN_2221076	C17orf85	-0.382	1.89e-05
ILMN_1706734	ZNF451	-0.368	1.94e-05
ILMN_1744147	CEBPZ	-0.352	1.95e-05
ILMN_1672006	SSB	-0.401	1.95e-05
ILMN_1652486	THAP7	-0.35	1.95e-05
ILMN_2391355	STAMBP	-0.357	1.96e-05
ILMN_1716596	NSMAF	-0.334	1.97e-05
ILMN_1663447	HNRNPA1	-0.396	1.98e-05
ILMN_3240177	LLPH	-0.405	2e-05
ILMN_1771689	EXD2	-0.372	2.01e-05
ILMN_2111932	SERINC2	-0.372	2.01e-05
ILMN_2167426	ASPHD2	-0.4	2.02e-05
ILMN_1687922	RP9	-0.36	2.02e-05
ILMN_1790218	TXNL4A	-0.412	2.02e-05
ILMN_2392635	ABCF1	-0.328	2.05e-05
ILMN_1795007	C2orf47	-0.334	2.05e-05
ILMN_1803279	TMED5	-0.355	2.05e-05
ILMN_1755114	EIF2AK4	-0.423	2.06e-05
ILMN_1671291	EIF3I	-0.398	2.06e-05
ILMN_1745513	MCAT	-0.416	2.06e-05
ILMN_2386973	PKP2	-0.341	2.06e-05
ILMN_1705570	H2AFY2	-0.337	2.07e-05
ILMN_1763663	HEATR3	-0.463	2.07e-05
ILMN_1764690	NTS	-0.46	2.07e-05
ILMN_2317581	SHANK3	-0.373	2.07e-05
ILMN_1758412	COPS7A	-0.376	2.09e-05
ILMN_1696311	IMPAD1	-0.342	2.14e-05
ILMN_1671442	WDR43	-0.384	2.16e-05
ILMN_1793743	DIRC2	-0.326	2.18e-05
ILMN_1700950	OSTCP2	-0.37	2.18e-05
ILMN_3177532	CECR5-AS1	-0.384	2.19e-05
ILMN_1794165	PGD	-0.324	2.19e-05
ILMN_2413259	SOCS4	-0.424	2.22e-05
ILMN_1781623	TEX264	-0.319	2.22e-05
ILMN_1651438	ZFPM1	-0.325	2.24e-05
ILMN_1786197	NR2F1	-0.375	2.27e-05
ILMN_1713449	TBX3	-0.356	2.29e-05
ILMN_2101920	HNRNPH1	-0.441	2.32e-05
ILMN_1755862	PFAS	-0.407	2.32e-05
ILMN_1802753	TSSC4	-0.394	2.32e-05
ILMN_2061452	ORC2	-0.357	2.35e-05
ILMN_1774860	UTP23	-0.37	2.37e-05
ILMN_1780302	DYNC1H1	-0.364	2.42e-05
ILMN_2383077	SLC39A7	-0.401	2.42e-05
ILMN_3217276	FLJ10661	-0.367	2.44e-05
ILMN_1730491	FMNL2	-0.37	2.46e-05
ILMN_1735415	NUDT16L1	-0.359	2.46e-05
ILMN_1712944	AES	-0.322	2.49e-05
ILMN_1800447	PHKB	-0.334	2.5e-05
ILMN_1701643	GDPD5	-0.364	2.51e-05
ILMN_2166506	XRCC6	-0.381	2.51e-05
ILMN_1803143	SYVN1	-0.508	2.52e-05
ILMN_1665095	NELF	-0.4	2.55e-05
ILMN_2088172	POLR2B	-0.355	2.56e-05
ILMN_1768293	NUP155	-0.384	2.58e-05
ILMN_1755411	RBMS2	-0.374	2.6e-05
ILMN_1718023	APEH	-0.355	2.64e-05
ILMN_3295494	LAP3	-0.35	2.68e-05
ILMN_2168449	DHX15	-0.314	2.71e-05
ILMN_3251269	SRP14	-0.32	2.71e-05
ILMN_1664449	ALG5	-0.425	2.72e-05
ILMN_1798172	IPO4	-0.377	2.73e-05
ILMN_1714159	LUZP1	-0.443	2.73e-05
ILMN_3244444	RP9P	-0.362	2.74e-05
ILMN_1687556	DAPL1	-0.398	2.81e-05
ILMN_3247906	RNF114	-0.355	2.86e-05
ILMN_1726842	TYW3	-0.377	2.91e-05
ILMN_1756701	DHRS11	-0.375	2.94e-05

## Sheet: MCF7 UpR Pathway Enrichment
STRING enrichment analysis of genes upregulated in MCF7 cells_KEGG
#term ID	term description	observed gene count	background gene count	false discovery rate	matching proteins in your network (IDs)	matching proteins in your network (labels)
hsa04142	Lysosome	35	123	0.00014	ENSP00000175091,ENSP00000204679,ENSP00000218516,ENSP00000227266,ENSP00000236671,ENSP00000242285,ENSP00000256637,ENSP00000256997,ENSP00000261304,ENSP00000265686,ENSP00000299427,ENSP00000302728,ENSP00000308122,ENSP00000310832,ENSP00000311962,ENSP00000312442,ENSP00000314508,ENSP00000333298,ENSP00000337354,ENSP00000339801,ENSP00000344155,ENSP00000345344,ENSP00000345672,ENSP00000347408,ENSP00000349437…	ABCA2,ABCB9,ACP2,AP1G2,AP3M1,ARSG,ATP6V0A4,CLN3,CLTA,CTSA,CTSB,CTSC,CTSD,CTSF,CTSL,FUCA1,GALC,GBA,GGA2,GLA,GNPTG,GUSB,IDS,IGF2R,LAMP1,LAMP2,LAPTM4A,LIPA,NEU1,NPC2,PPT1,PSAP,SORT1,TCIRG1,TPP1
hsa04144	Endocytosis	50	242	0.0011	ENSP00000222693,ENSP00000223023,ENSP00000223500,ENSP00000228825,ENSP00000230085,ENSP00000242285,ENSP00000251775,ENSP00000261890,ENSP00000262215,ENSP00000262305,ENSP00000263168,ENSP00000263270,ENSP00000263780,ENSP00000264122,ENSP00000268035,ENSP00000292408,ENSP00000294742,ENSP00000300935,ENSP00000301765,ENSP00000312262,ENSP00000318629,ENSP00000331342,ENSP00000339191,ENSP00000345361,ENSP00000349437…	ADRBK1,AP2A1,AP2S1,ARFGEF1,ARPC3,ARPC5,ARPC5L,ARRB1,CAPZA1,CAPZA2,CAPZB,CAV1,CAV2,CBLB,CHMP2B,CHMP5,CLTA,CXCR4,CYTH2,EPS15,EPS15L1,FGFR4,FOLR1,HLA-E,HSPA1A,HSPA2,IGF1R,IGF2R,LDLR,NEDD4,NEDD4L,RAB11A,RAB11FIP1,RAB11FIP3,RAB31,RAB8A,RABEP1,SH3GLB2,SH3KBP1,SNX12,SNX3,SNX4,SNX5,STAM,VPS26A,VPS28,VPS37A,VPS37C,WASL,WWP1
hsa04140	Autophagy - animal	30	125	0.005	ENSP00000037243,ENSP00000225577,ENSP00000236671,ENSP00000246792,ENSP00000262139,ENSP00000262291,ENSP00000262850,ENSP00000263025,ENSP00000263864,ENSP00000268035,ENSP00000283290,ENSP00000286234,ENSP00000289153,ENSP00000298552,ENSP00000302564,ENSP00000304895,ENSP00000308413,ENSP00000324560,ENSP00000333298,ENSP00000345344,ENSP00000345672,ENSP00000348455,ENSP00000357625,ENSP00000361021,ENSP00000361306…	ATG3,ATG4A,BCL2L1,BNIP3,CTSB,CTSD,CTSL,DEPTOR,GABARAPL2,IGBP1,IGF1R,IRS1,IRS2,LAMP1,LAMP2,MAPK3,PIK3CB,PIK3R1,PTEN,RPS6KB1,RPS6KB2,RRAGA,RRAGB,RRAS,TSC1,ULK1,UVRAG,VAMP8,VMP1,WIPI1
hsa04915	Estrogen signaling pathway	29	133	0.0206	ENSP00000001008,ENSP00000209718,ENSP00000236671,ENSP00000246635,ENSP00000254043,ENSP00000263025,ENSP00000286548,ENSP00000289153,ENSP00000291527,ENSP00000294016,ENSP00000297323,ENSP00000306245,ENSP00000308452,ENSP00000312999,ENSP00000325120,ENSP00000329357,ENSP00000338185,ENSP00000349467,ENSP00000355124,ENSP00000357596,ENSP00000364349,ENSP00000364802,ENSP00000369689,ENSP00000373487,ENSP00000376345…	ADCY1,ADCY9,ATF6B,CALM1,CALML5,CREB3L4,CTSD,ESR1,FKBP4,FOS,GNAI2,GNAQ,GPER1,GRB2,HSPA1A,HSPA2,KRT13,KRT15,KRT17,KRT18,KRT19,KRT23,MAPK3,PGR,PIK3CB,PIK3R1,PLCB1,SP1,TFF1
hsa04910	Insulin signaling pathway	28	134	0.0375	ENSP00000225577,ENSP00000238994,ENSP00000250896,ENSP00000263025,ENSP00000264122,ENSP00000282096,ENSP00000289153,ENSP00000290277,ENSP00000290573,ENSP00000298552,ENSP00000304895,ENSP00000308413,ENSP00000324806,ENSP00000341779,ENSP00000349467,ENSP00000353030,ENSP00000360035,ENSP00000360683,ENSP00000361263,ENSP00000365016,ENSP00000365569,ENSP00000369274,ENSP00000369689,ENSP00000376345,ENSP00000376475…	ARAF,CALM1,CALML5,CBLB,ELK1,FBP1,FLOT1,GRB2,GSK3B,HK2,IRS1,IRS2,MAPK3,MKNK2,PDE3B,PHKA2,PIK3CB,PIK3R1,PPP1CC,PPP1R3C,PPP1R3D,PRKAR1A,PTPN1,PTPRF,RAPGEF1,RPS6KB1,RPS6KB2,TSC1
STRING enrichment analysis of genes upregulated in MCF7 cells_REACTOME
#term ID	term description	observed gene count	background gene count	false discovery rate	matching proteins in your network (IDs)	matching proteins in your network (labels)
HSA-199991	Membrane Trafficking	110	612	3.05e-05	ENSP00000006275,ENSP00000037243,ENSP00000160827,ENSP00000221957,ENSP00000223023,ENSP00000223500,ENSP00000227266,ENSP00000228825,ENSP00000236192,ENSP00000242285,ENSP00000248975,ENSP00000255006,ENSP00000256637,ENSP00000259632,ENSP00000260731,ENSP00000260762,ENSP00000261890,ENSP00000262640,ENSP00000263168,ENSP00000263270,ENSP00000263780,ENSP00000263864,ENSP00000264028,ENSP00000264712,ENSP00000265148…	ACTR1A,ADRBK1,ALPP,ANK3,AP1G2,AP2A1,AP2S1,ARCN1,ARPC3,ARPC5,ARRB1,CALM1,CAPZA1,CAPZA2,CAPZB,CD59,CENPE,CHMP2B,CHMP5,CLTA,CNIH2,COG5,COPG2,COPS8,CTSC,CYTH2,DCTN3,DENND1A,DENND4C,DENND5A,EPS15,EPS15L1,EXOC6,FCHO1,FNBP1,FOLR1,FTL,FZD4,GABARAPL2,GAPVD1,GDI1,GDI2,GGA2,GJB7,GOLGA1,HIP1,HPS1,IGF2R,KIF11,KIF12,KIF20A,KIF22,KIF3B,KIF3C,KIF4A,KIFAP3,KIFC1,KLC3,LDLR,MAN1A1,MAN1C1,MYO6,OCRL,PICALM,PLIN3,RAB1…
HSA-69278	Cell Cycle, Mitotic	93	483	3.05e-05	ENSP00000206474,ENSP00000210313,ENSP00000216911,ENSP00000217958,ENSP00000218089,ENSP00000223129,ENSP00000228872,ENSP00000243578,ENSP00000245960,ENSP00000253462,ENSP00000256443,ENSP00000256925,ENSP00000259457,ENSP00000259632,ENSP00000261366,ENSP00000261461,ENSP00000261597,ENSP00000262133,ENSP00000262300,ENSP00000262815,ENSP00000263274,ENSP00000264982,ENSP00000265056,ENSP00000265148,ENSP00000267163…	ACTR1A,ANAPC16,AURKA,B9D2,BUB3,CABLES1,CCP110,CDC25B,CDC26,CDCA5,CDK1,CDK5RAP2,CDK7,CDKN1B,CDKN2D,CDT1,CENPA,CENPE,CENPF,CENPN,CENPQ,CENPU,CEP70,CETN2,CLIP1,CSNK1E,DCTN3,FEN1,GINS2,GSK3B,H2AFJ,H2AFX,HAUS1,HAUS4,HAUS7,HIST1H2AC,HIST1H2BD,HIST1H2BK,HIST2H2BE,JAK2,KIF20A,KNTC1,LCMT1,LIG1,LMNB1,MAD1L1,MAPRE1,MAU2,MCM2,NCAPG2,NDC80,NDE1,NINL,NUMA1,NUP62,ODF2,ORC5,PKMYT1,POLA1,POLD4,POLE3,PPP1CC,PPP2R5…
HSA-1640170	Cell Cycle	104	586	5.58e-05	ENSP00000206474,ENSP00000210313,ENSP00000216911,ENSP00000217958,ENSP00000218089,ENSP00000223129,ENSP00000228872,ENSP00000243578,ENSP00000245960,ENSP00000248975,ENSP00000253462,ENSP00000256443,ENSP00000256925,ENSP00000259457,ENSP00000259632,ENSP00000260947,ENSP00000261366,ENSP00000261461,ENSP00000261597,ENSP00000262133,ENSP00000262300,ENSP00000262815,ENSP00000262971,ENSP00000263274,ENSP00000264982…	ACTR1A,ANAPC16,ATM,AURKA,B9D2,BARD1,BUB3,CABLES1,CCP110,CDC25B,CDC26,CDCA5,CDK1,CDK5RAP2,CDK7,CDKN1B,CDKN2D,CDT1,CENPA,CENPE,CENPF,CENPN,CENPQ,CENPU,CEP70,CETN2,CLIP1,CSNK1E,DCTN3,FEN1,GINS2,GSK3B,H2AFJ,H2AFX,HAUS1,HAUS4,HAUS7,HIST1H2AC,HIST1H2BD,HIST1H2BK,HIST2H2BE,HSPA2,JAK2,KIF20A,KNTC1,LCMT1,LIG1,LMNB1,MAD1L1,MAPRE1,MAU2,MCM2,NCAPG2,NDC80,NDE1,NINL,NUMA1,NUP62,ODF2,ORC5,PIAS4,PKMYT1,POLA1,POL…
HSA-5653656	Vesicle-mediated transport	111	649	8.15e-05	ENSP00000006275,ENSP00000037243,ENSP00000160827,ENSP00000221957,ENSP00000223023,ENSP00000223500,ENSP00000227266,ENSP00000228825,ENSP00000236192,ENSP00000242285,ENSP00000248975,ENSP00000255006,ENSP00000256637,ENSP00000259632,ENSP00000260731,ENSP00000260762,ENSP00000261890,ENSP00000262640,ENSP00000263168,ENSP00000263270,ENSP00000263780,ENSP00000263864,ENSP00000264028,ENSP00000264712,ENSP00000265148…	ACTR1A,ADRBK1,ALPP,ANK3,AP1G2,AP2A1,AP2S1,ARCN1,ARPC3,ARPC5,ARRB1,CALM1,CAPZA1,CAPZA2,CAPZB,CD59,CENPE,CHMP2B,CHMP5,CLTA,CNIH2,COG5,COPG2,COPS8,CTSC,CYTH2,DCTN3,DENND1A,DENND4C,DENND5A,EPS15,EPS15L1,EXOC6,FCHO1,FNBP1,FOLR1,FTL,FZD4,GABARAPL2,GAPVD1,GDI1,GDI2,GGA2,GJB7,GOLGA1,HBA1,HIP1,HPS1,IGF2R,KIF11,KIF12,KIF20A,KIF22,KIF3B,KIF3C,KIF4A,KIFAP3,KIFC1,KLC3,LDLR,MAN1A1,MAN1C1,MYO6,OCRL,PICALM,PLIN3…
HSA-9006931	Signaling by Nuclear Receptors	40	167	0.00091	ENSP00000001008,ENSP00000001146,ENSP00000005178,ENSP00000218089,ENSP00000222305,ENSP00000236671,ENSP00000250448,ENSP00000252818,ENSP00000263025,ENSP00000263754,ENSP00000289316,ENSP00000291527,ENSP00000297258,ENSP00000302543,ENSP00000306245,ENSP00000307607,ENSP00000325120,ENSP00000329357,ENSP00000339992,ENSP00000349430,ENSP00000354720,ENSP00000356331,ENSP00000358151,ENSP00000362361,ENSP00000367022…	AKR1C3,CDK9,CRABP2,CTSD,CXCL12,CXXC5,CYP26B1,ESR1,FABP5,FKBP4,FOS,FOXA1,GATA3,GREB1,H2AFJ,H2AFX,HIST1H2AC,HIST1H2BD,HIST1H2BK,HIST2H2BE,JUND,KAT2B,KPNA2,MAPK3,MOV10,MYB,NR5A2,NRIP1,PDK3,PDK4,PGR,RDH13,RXRA,SDR16C5,SMC3,SP1,STAG2,TFF1,TFF3,USF2
HSA-2132295	MHC class II antigen presentation	30	119	0.0035	ENSP00000160827,ENSP00000227266,ENSP00000236671,ENSP00000242285,ENSP00000259632,ENSP00000260731,ENSP00000263168,ENSP00000263270,ENSP00000264712,ENSP00000265148,ENSP00000310832,ENSP00000341289,ENSP00000345344,ENSP00000345672,ENSP00000351926,ENSP00000353099,ENSP00000354560,ENSP00000354947,ENSP00000358921,ENSP00000361562,ENSP00000363524,ENSP00000364080,ENSP00000364114,ENSP00000364864,ENSP00000375810…	ACTR1A,AP2A1,AP2S1,CAPZA1,CAPZA2,CAPZB,CENPE,CLTA,CTSA,CTSB,CTSC,CTSD,CTSF,CTSL,DCTN3,HLA-DQB1,HLA-DRA,HLA-DRB1,HLA-DRB5,KIF11,KIF20A,KIF22,KIF3B,KIF3C,KIF4A,KIFAP3,KLC3,RACGAP1,TUBB4B,TUBB8
HSA-5617833	Cilium Assembly	42	195	0.0035	ENSP00000206474,ENSP00000243578,ENSP00000259632,ENSP00000260746,ENSP00000260762,ENSP00000261890,ENSP00000262305,ENSP00000264712,ENSP00000264982,ENSP00000278886,ENSP00000282058,ENSP00000296266,ENSP00000300935,ENSP00000302936,ENSP00000313752,ENSP00000317334,ENSP00000324323,ENSP00000334061,ENSP00000338766,ENSP00000341289,ENSP00000343818,ENSP00000349679,ENSP00000354560,ENSP00000356774,ENSP00000358921…	ACTR1A,AHI1,ARL3,B9D2,CCP110,CDK1,CDK5RAP2,CEP162,CEP70,CETN2,CSNK1E,DCTN3,DYNLRB1,DYNLRB2,EXOC6,HAUS1,HAUS4,HAUS7,HDAC6,IFT122,IFT140,IFT74,KIF3B,KIF3C,KIFAP3,MAPRE1,NDE1,NINL,NPHP3,ODF2,RAB11A,RAB11FIP3,RAB8A,SSNA1,TCP1,TCTEX1D2,TCTN1,TMEM216,TUBB4B,TUBB8,WDR19,WDR34
HSA-68886	M Phase	63	343	0.0035	ENSP00000206474,ENSP00000210313,ENSP00000217958,ENSP00000218089,ENSP00000243578,ENSP00000259457,ENSP00000259632,ENSP00000261366,ENSP00000261461,ENSP00000261597,ENSP00000262815,ENSP00000264982,ENSP00000265148,ENSP00000267163,ENSP00000275517,ENSP00000278886,ENSP00000281453,ENSP00000282058,ENSP00000286398,ENSP00000289316,ENSP00000310226,ENSP00000313752,ENSP00000328236,ENSP00000333433,ENSP00000336868…	ACTR1A,ANAPC16,B9D2,BUB3,CCP110,CDC26,CDCA5,CDK1,CDK5RAP2,CENPA,CENPE,CENPF,CENPN,CENPQ,CENPU,CEP70,CETN2,CLIP1,CSNK1E,DCTN3,H2AFJ,H2AFX,HAUS1,HAUS4,HAUS7,HIST1H2AC,HIST1H2BD,HIST1H2BK,HIST2H2BE,KIF20A,KNTC1,LMNB1,MAD1L1,MAPRE1,MAU2,NCAPG2,NDC80,NDE1,NINL,NUMA1,NUP62,ODF2,PPP1CC,PPP2R5A,PSMB7,PSMC2,PSMD10,PSMD5,RAB1B,RB1,SET,SKA2,SMC2,SMC3,SMC4,SSNA1,STAG2,TPR,TUBB4B,TUBB8,UBA52,UBE2C,ZWINT
HSA-8939211	ESR-mediated signaling	31	124	0.0035	ENSP00000001008,ENSP00000218089,ENSP00000222305,ENSP00000236671,ENSP00000250448,ENSP00000252818,ENSP00000263025,ENSP00000263754,ENSP00000289316,ENSP00000291527,ENSP00000302543,ENSP00000306245,ENSP00000325120,ENSP00000329357,ENSP00000339992,ENSP00000349430,ENSP00000354720,ENSP00000356331,ENSP00000358151,ENSP00000362361,ENSP00000367022,ENSP00000368632,ENSP00000370896,ENSP00000379140,ENSP00000383063…	CDK9,CTSD,CXCL12,CXXC5,ESR1,FKBP4,FOS,FOXA1,GATA3,GREB1,H2AFJ,H2AFX,HIST1H2AC,HIST1H2BD,HIST1H2BK,HIST2H2BE,JUND,KAT2B,KPNA2,MAPK3,MOV10,MYB,NR5A2,NRIP1,PGR,SMC3,SP1,STAG2,TFF1,TFF3,USF2
HSA-9018519	Estrogen-dependent gene expression	30	118	0.0035	ENSP00000001008,ENSP00000218089,ENSP00000222305,ENSP00000236671,ENSP00000250448,ENSP00000252818,ENSP00000263754,ENSP00000289316,ENSP00000291527,ENSP00000302543,ENSP00000306245,ENSP00000325120,ENSP00000329357,ENSP00000339992,ENSP00000349430,ENSP00000354720,ENSP00000356331,ENSP00000358151,ENSP00000362361,ENSP00000367022,ENSP00000368632,ENSP00000370896,ENSP00000379140,ENSP00000383063,ENSP00000399797…	CDK9,CTSD,CXCL12,CXXC5,ESR1,FKBP4,FOS,FOXA1,GATA3,GREB1,H2AFJ,H2AFX,HIST1H2AC,HIST1H2BD,HIST1H2BK,HIST2H2BE,JUND,KAT2B,KPNA2,MOV10,MYB,NR5A2,NRIP1,PGR,SMC3,SP1,STAG2,TFF1,TFF3,USF2
HSA-68877	Mitotic Prometaphase	40	190	0.0055	ENSP00000206474,ENSP00000218089,ENSP00000243578,ENSP00000259632,ENSP00000261461,ENSP00000261597,ENSP00000264982,ENSP00000265148,ENSP00000275517,ENSP00000278886,ENSP00000281453,ENSP00000282058,ENSP00000286398,ENSP00000313752,ENSP00000328236,ENSP00000333433,ENSP00000336868,ENSP00000337289,ENSP00000341289,ENSP00000341779,ENSP00000343818,ENSP00000349961,ENSP00000354720,ENSP00000355922,ENSP00000357858…	ACTR1A,B9D2,BUB3,CCP110,CDCA5,CDK1,CDK5RAP2,CENPA,CENPE,CENPF,CENPN,CENPQ,CENPU,CEP70,CETN2,CLIP1,CSNK1E,DCTN3,HAUS1,HAUS4,HAUS7,KNTC1,MAD1L1,MAPRE1,NDC80,NDE1,NINL,NUMA1,ODF2,PPP1CC,PPP2R5A,SKA2,SMC2,SMC3,SMC4,SSNA1,STAG2,TUBB4B,TUBB8,ZWINT
HSA-8856828	Clathrin-mediated endocytosis	31	137	0.0117	ENSP00000223023,ENSP00000228825,ENSP00000236192,ENSP00000242285,ENSP00000262640,ENSP00000263270,ENSP00000263864,ENSP00000294742,ENSP00000312262,ENSP00000336747,ENSP00000345195,ENSP00000346340,ENSP00000349437,ENSP00000349824,ENSP00000351926,ENSP00000360154,ENSP00000360798,ENSP00000362469,ENSP00000365576,ENSP00000366746,ENSP00000377015,ENSP00000377664,ENSP00000380921,ENSP00000386443,ENSP00000388107…	ADRBK1,AP2A1,AP2S1,ARPC3,ARPC5,ARRB1,CLTA,COPS8,EPS15,EPS15L1,FCHO1,FNBP1,FZD4,GAPVD1,HIP1,IGF2R,LDLR,OCRL,PICALM,REPS2,SH3KBP1,SLC2A8,STAM,TGOLN2,UBA52,UBQLN1,UBQLN2,VAMP4,VAMP7,VAMP8,WASL
HSA-8953897	Cellular responses to external stimuli	74	459	0.0139	ENSP00000001008,ENSP00000037243,ENSP00000210313,ENSP00000217958,ENSP00000222329,ENSP00000223129,ENSP00000228872,ENSP00000229595,ENSP00000254322,ENSP00000256644,ENSP00000259457,ENSP00000259632,ENSP00000261366,ENSP00000262139,ENSP00000262177,ENSP00000262306,ENSP00000262850,ENSP00000263025,ENSP00000263168,ENSP00000263780,ENSP00000267163,ENSP00000267415,ENSP00000269397,ENSP00000278616,ENSP00000283290…	ACTR1A,ANAPC16,ASF1A,ATG3,ATG4A,ATM,ATP7A,BAG1,BAG3,CAPZA1,CAPZA2,CAPZB,CBX4,CDC26,CDKN1B,CDKN2D,CHMP2B,CITED2,DCTN3,DNAJA4,DNAJB1,DNAJB6,EGLN2,ERF,EZH2,FKBP4,FOS,GABARAPL2,GSK3B,H1F0,H2AFJ,H2AFX,HDAC6,HIST1H2AC,HIST1H2BD,HIST1H2BK,HIST2H2BE,HSPA1A,HSPA2,LAMTOR5,LMNB1,MAPK3,MOV10,MT1F,MT1X,NUDT2,NUP62,PGR,PRDX3,PSMB7,PSMC2,PSMD10,PSMD5,RB1,RBBP7,RPA3,RPS6KA2,RRAGA,RRAGB,SP1,TCEB2,TFDP1,TINF2,TPR,…
HSA-5620912	Anchoring of the basal body to the plasma membrane	24	96	0.0169	ENSP00000206474,ENSP00000243578,ENSP00000259632,ENSP00000261890,ENSP00000264982,ENSP00000278886,ENSP00000282058,ENSP00000300935,ENSP00000313752,ENSP00000341289,ENSP00000343818,ENSP00000356774,ENSP00000358921,ENSP00000359230,ENSP00000359300,ENSP00000364721,ENSP00000370803,ENSP00000378699,ENSP00000379643,ENSP00000380044,ENSP00000380779,ENSP00000385215,ENSP00000403453,ENSP00000440638	ACTR1A,AHI1,B9D2,CCP110,CDK1,CDK5RAP2,CEP162,CEP70,CETN2,CSNK1E,DCTN3,HAUS1,HAUS4,HAUS7,MAPRE1,NDE1,NINL,ODF2,RAB11A,RAB8A,SSNA1,TCTN1,TMEM216,TUBB4B
HSA-194315	Signaling by Rho GTPases	66	402	0.0175	ENSP00000033079,ENSP00000223023,ENSP00000228825,ENSP00000228872,ENSP00000243578,ENSP00000248975,ENSP00000254260,ENSP00000261461,ENSP00000261597,ENSP00000261769,ENSP00000263025,ENSP00000265148,ENSP00000272233,ENSP00000276211,ENSP00000281453,ENSP00000285735,ENSP00000289316,ENSP00000294742,ENSP00000308576,ENSP00000310491,ENSP00000314067,ENSP00000314151,ENSP00000320038,ENSP00000328236,ENSP00000333433…	ABI1,ARHGAP1,ARHGAP33,ARHGAP36,ARHGAP4,ARPC3,ARPC5,B9D2,BUB3,CALM1,CDH1,CDKN1B,CENPA,CENPE,CENPF,CENPN,CENPQ,CENPU,CLIP1,ECT2,EVL,FAM13B,FGD3,GDI1,GDI2,GNA13,H2AFJ,H2AFX,HIST1H2AC,HIST1H2BD,HIST1H2BK,HIST2H2BE,KIF14,KLC3,KLK3,KNTC1,MAD1L1,MAPK3,MAPRE1,NDC80,NDE1,NET1,NOXA1,OCRL,PAK2,PKN1,PPP1CC,PPP2R5A,PRC1,PREX1,RAC1,RACGAP1,RHOB,RHOC,RHOD,RHOU,RHPN2,SKA2,STARD13,TUBB4B,TUBB8,VAV2,VAV3,WASL,YWHA…
HSA-8856825	Cargo recognition for clathrin-mediated endocytosis	24	98	0.0193	ENSP00000236192,ENSP00000242285,ENSP00000262640,ENSP00000263270,ENSP00000263864,ENSP00000312262,ENSP00000345195,ENSP00000346340,ENSP00000349437,ENSP00000349824,ENSP00000351926,ENSP00000360798,ENSP00000362469,ENSP00000365576,ENSP00000366746,ENSP00000377015,ENSP00000380921,ENSP00000386443,ENSP00000388107,ENSP00000393313,ENSP00000409581,ENSP00000434034,ENSP00000454071,ENSP00000473001	ADRBK1,AP2A1,AP2S1,ARRB1,CLTA,COPS8,EPS15,EPS15L1,FCHO1,FZD4,IGF2R,LDLR,PICALM,REPS2,SH3KBP1,SLC2A8,STAM,TGOLN2,UBA52,UBQLN1,UBQLN2,VAMP4,VAMP7,VAMP8
HSA-597592	Post-translational protein modification	179	1366	0.0197	ENSP00000005286,ENSP00000006275,ENSP00000164305,ENSP00000201031,ENSP00000210060,ENSP00000210313,ENSP00000215909,ENSP00000216259,ENSP00000216911,ENSP00000217958,ENSP00000218089,ENSP00000221265,ENSP00000221992,ENSP00000222120,ENSP00000225276,ENSP00000226760,ENSP00000227266,ENSP00000230085,ENSP00000237455,ENSP00000243644,ENSP00000244333,ENSP00000253727,ENSP00000258200,ENSP00000258317,ENSP00000259457…	ACTL6A,ACTR1A,ADAMTS19,ADAMTS9,ALG13,AMDHD2,AMFR,AMTN,ANK3,ANKRD9,ARCN1,ARRB1,ARSG,ASB13,ASB9,AURKA,AXIN2,BARD1,C1GALT1C1,CALM1,CAPZA1,CAPZA2,CAPZB,CBX4,CCDC22,CCNF,CCP110,CD59,CDK1,CEACAM5,CETN2,CNIH2,COG5,COMMD1,COMMD3,COMMD7,COPG2,COPS8,CPM,CTSA,CTSC,CUL4A,CUL4B,DCAF16,DCAF6,DCTN3,DHPS,DNMT1,DNMT3B,DOLK,DOLPP1,DTL,ESR1,FBXL16,FBXL8,FBXO2,FBXO21,FBXW2,FBXW5,FOLR1,FOXO4,FUCA1,FUK,GALNT10,GAN,GAT…
HSA-6811442	Intra-Golgi and retrograde Golgi-to-ER traffic	38	197	0.0244	ENSP00000160827,ENSP00000221957,ENSP00000236192,ENSP00000259632,ENSP00000260731,ENSP00000263168,ENSP00000264028,ENSP00000264712,ENSP00000265148,ENSP00000297135,ENSP00000310226,ENSP00000341289,ENSP00000349437,ENSP00000354560,ENSP00000354947,ENSP00000357453,ENSP00000358921,ENSP00000361057,ENSP00000362639,ENSP00000362656,ENSP00000363232,ENSP00000363452,ENSP00000363524,ENSP00000364864,ENSP00000369318…	ACTR1A,ALPP,ARCN1,CAPZA1,CAPZA2,CAPZB,CENPE,COG5,COPG2,CYTH2,DCTN3,GOLGA1,IGF2R,KIF11,KIF12,KIF20A,KIF22,KIF3B,KIF3C,KIF4A,KIFAP3,KIFC1,KLC3,MAN1A1,MAN1C1,PLIN3,RAB1B,RAB9A,RABEPK,RACGAP1,RHOBTB3,SEC22B,SURF4,TGOLN2,TMF1,TUBB4B,TUBB8,VAMP4
HSA-195258	RHO GTPase Effectors	48	273	0.0268	ENSP00000223023,ENSP00000228825,ENSP00000228872,ENSP00000243578,ENSP00000248975,ENSP00000254260,ENSP00000261461,ENSP00000261597,ENSP00000261769,ENSP00000263025,ENSP00000265148,ENSP00000272233,ENSP00000281453,ENSP00000285735,ENSP00000289316,ENSP00000294742,ENSP00000308576,ENSP00000314067,ENSP00000314151,ENSP00000328236,ENSP00000333433,ENSP00000336868,ENSP00000337289,ENSP00000341289,ENSP00000341779…	ABI1,ARPC3,ARPC5,B9D2,BUB3,CALM1,CDH1,CDKN1B,CENPA,CENPE,CENPF,CENPN,CENPQ,CENPU,CLIP1,EVL,H2AFJ,H2AFX,HIST1H2AC,HIST1H2BD,HIST1H2BK,HIST2H2BE,KIF14,KLC3,KLK3,KNTC1,MAD1L1,MAPK3,MAPRE1,NDC80,NDE1,NOXA1,PAK2,PKN1,PPP1CC,PPP2R5A,PRC1,RAC1,RHOB,RHOC,RHOD,RHPN2,SKA2,TUBB4B,TUBB8,WASL,YWHAH,ZWINT
HSA-69242	S Phase	32	156	0.0268	ENSP00000210313,ENSP00000217958,ENSP00000218089,ENSP00000223129,ENSP00000228872,ENSP00000245960,ENSP00000253462,ENSP00000256443,ENSP00000256925,ENSP00000259457,ENSP00000262133,ENSP00000263274,ENSP00000265056,ENSP00000267163,ENSP00000275517,ENSP00000297431,ENSP00000301019,ENSP00000305480,ENSP00000311368,ENSP00000324806,ENSP00000348838,ENSP00000350491,ENSP00000354720,ENSP00000363286,ENSP00000363322…	ANAPC16,CABLES1,CDC25B,CDC26,CDCA5,CDK7,CDKN1B,CDT1,FEN1,GINS2,GSK3B,LIG1,MCM2,ORC5,POLA1,POLD4,POLE3,PRIM1,PSMB7,PSMC2,PSMD10,PSMD5,RB1,RBL2,RFC4,RFC5,RPA3,SMC3,STAG2,TFDP1,UBA52,UBE2C
HSA-8854518	AURKA Activation by TPX2	19	71	0.0268	ENSP00000206474,ENSP00000216911,ENSP00000259632,ENSP00000264982,ENSP00000278886,ENSP00000282058,ENSP00000300403,ENSP00000313752,ENSP00000341289,ENSP00000343818,ENSP00000358921,ENSP00000359230,ENSP00000359300,ENSP00000364721,ENSP00000370803,ENSP00000378699,ENSP00000379643,ENSP00000380044,ENSP00000403453	ACTR1A,AURKA,CCP110,CDK1,CDK5RAP2,CEP70,CETN2,CSNK1E,DCTN3,HAUS1,HAUS4,HAUS7,MAPRE1,NDE1,NINL,ODF2,SSNA1,TPX2,TUBB4B
HSA-983231	Factors involved in megakaryocyte development and platelet production	31	153	0.0341	ENSP00000160827,ENSP00000256925,ENSP00000260731,ENSP00000263168,ENSP00000264712,ENSP00000265148,ENSP00000276202,ENSP00000279101,ENSP00000294618,ENSP00000328269,ENSP00000331983,ENSP00000339992,ENSP00000341289,ENSP00000345681,ENSP00000348461,ENSP00000354560,ENSP00000354947,ENSP00000363232,ENSP00000363524,ENSP00000364864,ENSP00000368632,ENSP00000371067,ENSP00000375810,ENSP00000376475,ENSP00000378356…	CABLES1,CABLES2,CAPZA1,CAPZA2,CAPZB,CENPE,DOCK11,DOCK6,DOCK8,GATA2,GATA3,HMG20B,JAK2,KIF11,KIF12,KIF20A,KIF22,KIF3B,KIF3C,KIF4A,KIFAP3,KIFC1,KLC3,LRRC16A,MYB,PHF21A,PRKAR1A,RAC1,RACGAP1,TUBB4B,TUBB8
HSA-73886	Chromosome Maintenance	21	88	0.0435	ENSP00000223129,ENSP00000263274,ENSP00000267415,ENSP00000281453,ENSP00000289316,ENSP00000305480,ENSP00000311368,ENSP00000336868,ENSP00000337289,ENSP00000349430,ENSP00000350491,ENSP00000358151,ENSP00000363286,ENSP00000367022,ENSP00000368349,ENSP00000369424,ENSP00000376272,ENSP00000377007,ENSP00000408295,ENSP00000434024,ENSP00000438553	CENPA,CENPN,CENPQ,CENPU,FEN1,H2AFJ,H2AFX,HIST1H2AC,HIST1H2BD,HIST1H2BK,HIST2H2BE,LIG1,POLA1,POLD4,POLE3,PRIM1,RBBP7,RFC4,RFC5,RPA3,TINF2

## Sheet: MCF7 DownR Pathway Enrichment
STRING enrichment analysis of genes downregulated in MCF7 cells_KEGG
#term ID	term description	observed gene count	background gene count	false discovery rate	matching proteins in your network (IDs)	matching proteins in your network (labels)
hsa01100	Metabolic pathways	198	1250	5.09e-09	ENSP00000029410,ENSP00000203407,ENSP00000215375,ENSP00000216392,ENSP00000216452,ENSP00000216780,ENSP00000216951,ENSP00000219252,ENSP00000222673,ENSP00000226299,ENSP00000227756,ENSP00000228347,ENSP00000229239,ENSP00000229270,ENSP00000229416,ENSP00000234111,ENSP00000234590,ENSP00000239891,ENSP00000243776,ENSP00000245206,ENSP00000251810,ENSP00000253413,ENSP00000253792,ENSP00000255084,ENSP00000256999…	AADAT,AASS,ACAA1,ACAA2,ACACA,ACADM,ACADVL,ACAT1,ACLY,ACSL1,ACSL3,ACY1,ADA,ADH5,ADK,ADSL,ADSSL1,AGPAT5,AGPAT9,AHCYL1,AK2,AK4,AKR1B10,ALDH3A2,ALDH3B2,ALG11,ALG5,AMACR,APRT,ARSB,ASAH1,ATP5B,ATP5D,ATP5G1,ATP5G3,ATP5I,ATP5J,ATP6V0A1,ATP6V1B2,ATP6V1E1,ATP6V1E2,B3GALT6,B3GNT1,B4GALT7,CHDH,CHKA,CHPF,CHSY3,CKMT1A,COMT,COQ2,COX10,COX5A,COX5B,CRLS1,CSGALNACT1,CTPS1,CYC1,CYP1A1,CYP2R1,DGKD,DHCR24,DHCR7,DHRS3…
hsa03010	Ribosome	35	130	7e-05	ENSP00000053468,ENSP00000223324,ENSP00000258455,ENSP00000260102,ENSP00000262584,ENSP00000272418,ENSP00000285298,ENSP00000295491,ENSP00000307889,ENSP00000308897,ENSP00000315017,ENSP00000331019,ENSP00000333837,ENSP00000341082,ENSP00000346027,ENSP00000346037,ENSP00000346067,ENSP00000348849,ENSP00000354525,ENSP00000354580,ENSP00000362208,ENSP00000373404,ENSP00000378163,ENSP00000379339,ENSP00000379506…	MRPL1,MRPL11,MRPL12,MRPL15,MRPL2,MRPL20,MRPL21,MRPL24,MRPL32,MRPL36,MRPS10,MRPS12,MRPS15,MRPS18C,MRPS21,MRPS5,MRPS6,MRPS9,RPL13,RPL14,RPL21,RPL23A,RPL23L,RPL26L1,RPL29,RPL34,RPL36,RPL8,RPLP1,RPMS17,RPS15,RPS26,RPS27L,RPS29,RPSA
hsa00230	Purine metabolism	38	173	0.00077	ENSP00000219252,ENSP00000228347,ENSP00000251810,ENSP00000260600,ENSP00000264220,ENSP00000265174,ENSP00000272645,ENSP00000282249,ENSP00000286621,ENSP00000291539,ENSP00000296518,ENSP00000301825,ENSP00000302478,ENSP00000313490,ENSP00000320171,ENSP00000331111,ENSP00000333019,ENSP00000337060,ENSP00000346921,ENSP00000347046,ENSP00000354532,ENSP00000355587,ENSP00000360124,ENSP00000361465,ENSP00000361965…	ADA,ADCY3,ADK,ADSL,ADSSL1,AK2,AK3,AK4,APRT,ENTPD3,GART,GUCY1A2,GUCY1A3,ITPA,NME1,NT5C3A,NT5C3B,NTPCR,PAICS,PAPSS1,PDE1A,PDE5A,PDE9A,PFAS,PGM1,PKM,PNP,POLD2,POLR1C,POLR1D,POLR2B,POLR2C,POLR2D,POLR3B,POLR3G,PPAT,RRM2B,ZNRD1
hsa01212	Fatty acid metabolism	18	48	0.00077	ENSP00000265641,ENSP00000265838,ENSP00000278353,ENSP00000280701,ENSP00000285093,ENSP00000290429,ENSP00000316329,ENSP00000333664,ENSP00000350012,ENSP00000354608,ENSP00000355308,ENSP00000359380,ENSP00000359871,ENSP00000360541,ENSP00000378105,ENSP00000422607,ENSP00000438689,ENSP00000483300	ACAA1,ACAA2,ACACA,ACADM,ACADVL,ACAT1,ACSL1,ACSL3,CPT1A,CPT2,ELOVL6,HSD17B12,MCAT,OXSM,PPT2,PTPLA,SCD,SCD5
hsa01200	Carbon metabolism	28	116	0.0021	ENSP00000222673,ENSP00000229239,ENSP00000229270,ENSP00000234590,ENSP00000241052,ENSP00000245206,ENSP00000265838,ENSP00000270776,ENSP00000280346,ENSP00000296412,ENSP00000299518,ENSP00000320171,ENSP00000321070,ENSP00000321259,ENSP00000324105,ENSP00000333667,ENSP00000345282,ENSP00000352401,ENSP00000352706,ENSP00000358719,ENSP00000359871,ENSP00000364649,ENSP00000365462,ENSP00000370223,ENSP00000377192…	ACADM,ACAT1,ADH5,CAT,DLAT,ENO1,ENO3,G6PD,GAPDH,GOT2,GPT2,HIBCH,IDH1,IDH3A,IDH3B,ME1,ME2,OGDH,PCCA,PGD,PKM,PSPH,RPE,SDHB,SHMT2,SUCLG1,TALDO1,TPI1
hsa03013	RNA transport	34	159	0.0023	ENSP00000216190,ENSP00000216554,ENSP00000216832,ENSP00000217182,ENSP00000231498,ENSP00000232905,ENSP00000255136,ENSP00000261600,ENSP00000262710,ENSP00000265097,ENSP00000273783,ENSP00000285873,ENSP00000285968,ENSP00000295119,ENSP00000297540,ENSP00000308533,ENSP00000316032,ENSP00000319169,ENSP00000321706,ENSP00000326261,ENSP00000337445,ENSP00000342262,ENSP00000362688,ENSP00000369391,ENSP00000373312…	ACIN1,CYFIP2,EEF1A2,EIF1B,EIF2B5,EIF3D,EIF3I,EIF4G1,EIF4G2,EIF5,ELAC2,GEMIN2,GEMIN4,GEMIN5,NUP155,NUP205,NUP35,NUP37,NUP43,NUP98,PABPC1L,PHAX,PNN,PRMT5,RANGAP1,RPP40,SEC13,SEH1L,SNUPN,SRRM1,STRAP,THOC1,THOC3,THOC5
hsa00480	Glutathione metabolism	16	50	0.005	ENSP00000216951,ENSP00000221130,ENSP00000226299,ENSP00000229416,ENSP00000234111,ENSP00000251810,ENSP00000270776,ENSP00000359258,ENSP00000360002,ENSP00000366156,ENSP00000370962,ENSP00000374265,ENSP00000377192,ENSP00000379512,ENSP00000390265,ENSP00000482639	G6PD,GCLC,GCLM,GGT6,GPX2,GSR,GSS,GSTA4,IDH1,LAP3,MGST1,MGST2,ODC1,PGD,RRM2B,SRM
hsa04216	Ferroptosis	14	40	0.0053	ENSP00000216951,ENSP00000229416,ENSP00000261407,ENSP00000273550,ENSP00000346437,ENSP00000350012,ENSP00000352779,ENSP00000353224,ENSP00000359258,ENSP00000367123,ENSP00000368752,ENSP00000376822,ENSP00000378364,ENSP00000422607	ACSL1,ACSL3,ATG7,FTH1,GCLC,GCLM,GSS,LPCAT3,PRNP,SLC11A2,SLC39A14,SLC3A2,STEAP3,TFRC
hsa04714	Thermogenesis	39	228	0.026	ENSP00000203407,ENSP00000215375,ENSP00000258424,ENSP00000260600,ENSP00000261643,ENSP00000262030,ENSP00000263121,ENSP00000265641,ENSP00000266544,ENSP00000276689,ENSP00000284727,ENSP00000287820,ENSP00000296597,ENSP00000306003,ENSP00000309565,ENSP00000317159,ENSP00000317780,ENSP00000329140,ENSP00000330737,ENSP00000332887,ENSP00000345083,ENSP00000350012,ENSP00000351908,ENSP00000358272,ENSP00000360541…	ACSL1,ACSL3,ADCY3,ATP5B,ATP5D,ATP5G1,ATP5G3,ATP5I,ATP5J,COA1,COA7,COX10,COX5A,COX5B,CPT1A,CPT2,CREB3L2,CYC1,KDM1A,MAP2K3,MAP3K5,NDUFA11,NDUFA12,NDUFA9,NDUFAF2,NDUFAF4,NDUFAF6,NDUFB9,NDUFS5,PPARG,RPS6KA1,SDHB,SMARCB1,SMARCD1,UQCR10,UQCRC1,UQCRH,UQCRHL,UQCRQ
hsa03008	Ribosome biogenesis in eukaryotes	18	76	0.0283	ENSP00000226796,ENSP00000259239,ENSP00000261708,ENSP00000265881,ENSP00000274606,ENSP00000281701,ENSP00000355541,ENSP00000358563,ENSP00000362153,ENSP00000363574,ENSP00000363642,ENSP00000369391,ENSP00000383949,ENSP00000384302,ENSP00000395772,ENSP00000423067,ENSP00000425979,ENSP00000470560	BMS1,DKC1,DROSHA,EIF6,EMG1,GAR1,GNL2,GNL3,HEATR1,IMP4,NHP2,NHP2L1,NVL,REXO2,RPP40,UTP6,WDR36,WDR43
hsa04141	Protein processing in endoplasmic reticulum	30	161	0.0283	ENSP00000158771,ENSP00000233057,ENSP00000243253,ENSP00000247461,ENSP00000256497,ENSP00000262213,ENSP00000263791,ENSP00000264065,ENSP00000286091,ENSP00000295006,ENSP00000295702,ENSP00000299767,ENSP00000303366,ENSP00000306881,ENSP00000338019,ENSP00000346635,ENSP00000351908,ENSP00000366395,ENSP00000367265,ENSP00000373312,ENSP00000376472,ENSP00000379042,ENSP00000383719,ENSP00000385385,ENSP00000388337…	CANX,CAPN2,CKAP4,DDIT3,DERL2,DNAJB2,DNAJC10,EDEM1,EIF2AK2,EIF2AK4,ERO1L,ERO1LB,HERPUD1,HSP90B1,LMAN2,MAP3K5,PDIA4,PDIA6,SEC13,SEC23A,SEC24B,SEC61A1,SEC61G,SSR2,STT3A,SYVN1,TRAM1,TUSC3,UBE2J1,UBE2J2
hsa03018	RNA degradation	18	77	0.0286	ENSP00000234590,ENSP00000249299,ENSP00000252622,ENSP00000255136,ENSP00000265564,ENSP00000273064,ENSP00000297185,ENSP00000315476,ENSP00000320503,ENSP00000320949,ENSP00000321711,ENSP00000324105,ENSP00000366135,ENSP00000373620,ENSP00000374354,ENSP00000377024,ENSP00000399862,ENSP00000476046	CNOT1,CNOT10,CNOT6,DCP1A,DIS3L,EDC3,ENO1,ENO3,EXOSC10,EXOSC4,EXOSC7,EXOSC8,HSPA9,HSPD1,LSM7,LSM8,PABPC1L,RQCD1
hsa01230	Biosynthesis of amino acids	17	72	0.0326	ENSP00000229239,ENSP00000229270,ENSP00000234590,ENSP00000245206,ENSP00000299518,ENSP00000320171,ENSP00000321259,ENSP00000324105,ENSP00000333667,ENSP00000342502,ENSP00000345282,ENSP00000352401,ENSP00000370223,ENSP00000378854,ENSP00000384296,ENSP00000384949,ENSP00000390265	ACY1,ENO1,ENO3,GAPDH,GOT2,GPT2,IDH1,IDH3A,IDH3B,PKM,PSPH,PYCR1,PYCR2,RPE,SHMT2,TALDO1,TPI1
hsa03040	Spliceosome	25	130	0.0356	ENSP00000215793,ENSP00000215829,ENSP00000243563,ENSP00000249299,ENSP00000252622,ENSP00000254193,ENSP00000261600,ENSP00000262710,ENSP00000263694,ENSP00000265097,ENSP00000266735,ENSP00000269601,ENSP00000283179,ENSP00000297157,ENSP00000312981,ENSP00000336741,ENSP00000341826,ENSP00000361918,ENSP00000362110,ENSP00000362803,ENSP00000383949,ENSP00000392094,ENSP00000424417,ENSP00000460348,ENSP00000480140	ACIN1,DHX15,EFTUD2,HNRNPA1,HNRNPU,LSM7,LSM8,NHP2L1,PLRG1,PPIE,PPIL1,PRPF8,RP9,SF3A1,SF3A3,SNRNP40,SNRPA,SNRPA1,SNRPD3,SNRPF,SRSF8,THOC1,THOC3,TXNL4A,USP39
hsa00190	Oxidative phosphorylation	25	131	0.0364	ENSP00000203407,ENSP00000215375,ENSP00000253413,ENSP00000258424,ENSP00000261643,ENSP00000262030,ENSP00000264649,ENSP00000266544,ENSP00000276390,ENSP00000276689,ENSP00000284727,ENSP00000304891,ENSP00000306003,ENSP00000309565,ENSP00000317159,ENSP00000317780,ENSP00000330737,ENSP00000332887,ENSP00000362060,ENSP00000364649,ENSP00000367939,ENSP00000377033,ENSP00000389160,ENSP00000389649,ENSP00000485401	ATP5B,ATP5D,ATP5G1,ATP5G3,ATP5I,ATP5J,ATP6V0A1,ATP6V1B2,ATP6V1E1,ATP6V1E2,COX10,COX5A,COX5B,CYC1,NDUFA11,NDUFA12,NDUFA9,NDUFB9,NDUFS5,SDHB,UQCR10,UQCRC1,UQCRH,UQCRHL,UQCRQ
hsa00071	Fatty acid degradation	12	44	0.0478	ENSP00000265641,ENSP00000265838,ENSP00000285093,ENSP00000296412,ENSP00000333664,ENSP00000345774,ENSP00000350012,ENSP00000359871,ENSP00000360541,ENSP00000369461,ENSP00000422607,ENSP00000438689	ACAA1,ACAA2,ACADM,ACADVL,ACAT1,ACSL1,ACSL3,ADH5,ALDH3A2,CPT1A,CPT2,ECI2
STRING enrichment analysis of genes downregulated in MCF7 cells_REACTOME
#term ID	term description	observed gene count	background gene count	false discovery rate	matching proteins in your network (IDs)	matching proteins in your network (labels)
HSA-72766	Translation	81	288	3.17e-12	ENSP00000053468,ENSP00000081029,ENSP00000216190,ENSP00000216554,ENSP00000217182,ENSP00000220058,ENSP00000223029,ENSP00000223324,ENSP00000231572,ENSP00000243253,ENSP00000253686,ENSP00000254928,ENSP00000256854,ENSP00000258455,ENSP00000259873,ENSP00000260102,ENSP00000262027,ENSP00000262213,ENSP00000262584,ENSP00000265753,ENSP00000267884,ENSP00000272418,ENSP00000273783,ENSP00000276585,ENSP00000285298…	AIMP2,APEH,EEF1A2,EEF1B2,EIF2B5,EIF3D,EIF3I,EIF4G1,EIF4H,EIF5,ERAL1,ETF1,HARS,LARS,MARS,MRPL1,MRPL11,MRPL12,MRPL15,MRPL2,MRPL20,MRPL21,MRPL24,MRPL32,MRPL36,MRPL42,MRPL55,MRPS10,MRPS12,MRPS15,MRPS18B,MRPS18C,MRPS21,MRPS24,MRPS25,MRPS26,MRPS27,MRPS28,MRPS31,MRPS33,MRPS35,MRPS5,MRPS6,MRPS9,MTFMT,NARS,RARS,RPL13,RPL14,RPL21,RPL23A,RPL23L,RPL26L1,RPL29,RPL34,RPL36,RPL8,RPLP1,RPMS17,RPS15,RPS26,RPS27L,…
HSA-1430728	Metabolism	302	2032	3.05e-11	ENSP00000009041,ENSP00000029410,ENSP00000203407,ENSP00000215375,ENSP00000216392,ENSP00000216455,ENSP00000216780,ENSP00000216951,ENSP00000222572,ENSP00000222673,ENSP00000222812,ENSP00000223029,ENSP00000226578,ENSP00000229239,ENSP00000229270,ENSP00000229416,ENSP00000231498,ENSP00000231572,ENSP00000234111,ENSP00000234590,ENSP00000243776,ENSP00000245206,ENSP00000245407,ENSP00000245787,ENSP00000246957…	AADAT,AASS,ABCC3,ABHD4,ACAA1,ACAA2,ACACA,ACADM,ACADVL,ACAT1,ACLY,ACOT11,ACP6,ACSF2,ACSL1,ACSL3,ACY1,ADA,ADCY3,ADH5,ADK,ADSL,ADSSL1,AGPAT5,AGPAT9,AHCYL1,AIMP2,AK2,AK4,AKR1B10,AKR1B15,ALB,ALDH3B2,ALOX5AP,AMACR,ANKRD1,APOA1BP,APRT,ARF3,ARNT2,ARSB,ARV1,ASAH1,ATP5B,ATP5D,ATP5G1,ATP5G3,ATP5I,ATP5J,B3GALT6,B3GNT1,B4GALT5,B4GALT7,BPHL,BSG,CA14,CBR4,CD320,CES2,CHDH,CHKA,CHPF,CHSY3,CIAPIN1,CKMT1A,COMT,COQ2…
HSA-8953854	Metabolism of RNA	128	652	2.6e-10	ENSP00000199320,ENSP00000215793,ENSP00000215829,ENSP00000216038,ENSP00000216455,ENSP00000219252,ENSP00000226796,ENSP00000231498,ENSP00000243563,ENSP00000244496,ENSP00000249299,ENSP00000252622,ENSP00000254193,ENSP00000259239,ENSP00000261015,ENSP00000261245,ENSP00000261303,ENSP00000261479,ENSP00000261600,ENSP00000261700,ENSP00000261708,ENSP00000262584,ENSP00000263657,ENSP00000263694,ENSP00000264670…	BMS1,BOP1,C14orf166,CNOT1,CNOT10,CNOT6,CPSF2,CSTF3,DCAF13,DCP1A,DDX21,DHX15,DHX37,DIMT1,DKC1,EBNA1BP2,EDC3,EFTUD2,EIF4G1,ELAC2,EMG1,ERCC3,ERI1,ETF1,EXOSC10,EXOSC4,EXOSC7,EXOSC8,GAR1,GEMIN2,GEMIN4,GEMIN5,GNL3,GTF2F2,HEATR1,HNRNPA1,HNRNPH1,HNRNPU,IGF2BP2,IMP4,KIAA0391,LSM10,LSM7,LSM8,LTV1,METTL1,MNAT1,MTO1,NHP2,NHP2L1,NOP14,NOP2,NSUN2,NT5C3B,NUP155,NUP205,NUP35,NUP37,NUP43,PES1,PHAX,PLRG1,PNO1,POLD…
HSA-5368287	Mitochondrial translation	35	94	1.59e-07	ENSP00000053468,ENSP00000081029,ENSP00000220058,ENSP00000223324,ENSP00000253686,ENSP00000254928,ENSP00000258455,ENSP00000259873,ENSP00000260102,ENSP00000272418,ENSP00000276585,ENSP00000285298,ENSP00000295491,ENSP00000308897,ENSP00000313877,ENSP00000315017,ENSP00000315397,ENSP00000318158,ENSP00000322439,ENSP00000333837,ENSP00000341082,ENSP00000354525,ENSP00000354580,ENSP00000362208,ENSP00000369682…	ERAL1,MRPL1,MRPL11,MRPL12,MRPL15,MRPL2,MRPL20,MRPL21,MRPL24,MRPL32,MRPL36,MRPL42,MRPL55,MRPS10,MRPS12,MRPS15,MRPS18B,MRPS18C,MRPS21,MRPS24,MRPS25,MRPS26,MRPS27,MRPS28,MRPS31,MRPS33,MRPS35,MRPS5,MRPS6,MRPS9,MTFMT,RPL23L,RPMS17,TSFM,TUFM
HSA-5389840	Mitochondrial translation elongation	34	88	1.59e-07	ENSP00000053468,ENSP00000081029,ENSP00000223324,ENSP00000253686,ENSP00000254928,ENSP00000258455,ENSP00000259873,ENSP00000260102,ENSP00000272418,ENSP00000276585,ENSP00000285298,ENSP00000295491,ENSP00000308897,ENSP00000313877,ENSP00000315017,ENSP00000315397,ENSP00000318158,ENSP00000322439,ENSP00000333837,ENSP00000341082,ENSP00000354525,ENSP00000354580,ENSP00000362208,ENSP00000369682,ENSP00000373404…	ERAL1,MRPL1,MRPL11,MRPL12,MRPL15,MRPL2,MRPL20,MRPL21,MRPL24,MRPL32,MRPL36,MRPL42,MRPL55,MRPS10,MRPS12,MRPS15,MRPS18B,MRPS18C,MRPS21,MRPS24,MRPS25,MRPS26,MRPS27,MRPS28,MRPS31,MRPS33,MRPS35,MRPS5,MRPS6,MRPS9,RPL23L,RPMS17,TSFM,TUFM
HSA-5368286	Mitochondrial translation initiation	33	88	3.51e-07	ENSP00000053468,ENSP00000081029,ENSP00000220058,ENSP00000223324,ENSP00000253686,ENSP00000254928,ENSP00000258455,ENSP00000259873,ENSP00000260102,ENSP00000272418,ENSP00000276585,ENSP00000285298,ENSP00000295491,ENSP00000308897,ENSP00000315017,ENSP00000315397,ENSP00000318158,ENSP00000333837,ENSP00000341082,ENSP00000354525,ENSP00000354580,ENSP00000362208,ENSP00000369682,ENSP00000373404,ENSP00000376732…	ERAL1,MRPL1,MRPL11,MRPL12,MRPL15,MRPL2,MRPL20,MRPL21,MRPL24,MRPL32,MRPL36,MRPL42,MRPL55,MRPS10,MRPS12,MRPS15,MRPS18B,MRPS18C,MRPS21,MRPS24,MRPS25,MRPS26,MRPS27,MRPS28,MRPS31,MRPS33,MRPS35,MRPS5,MRPS6,MRPS9,MTFMT,RPL23L,RPMS17
HSA-5419276	Mitochondrial translation termination	32	88	9.76e-07	ENSP00000053468,ENSP00000081029,ENSP00000223324,ENSP00000253686,ENSP00000254928,ENSP00000258455,ENSP00000259873,ENSP00000260102,ENSP00000272418,ENSP00000276585,ENSP00000285298,ENSP00000295491,ENSP00000308897,ENSP00000315017,ENSP00000315397,ENSP00000318158,ENSP00000333837,ENSP00000341082,ENSP00000354525,ENSP00000354580,ENSP00000362208,ENSP00000369682,ENSP00000373404,ENSP00000376732,ENSP00000380466…	ERAL1,MRPL1,MRPL11,MRPL12,MRPL15,MRPL2,MRPL20,MRPL21,MRPL24,MRPL32,MRPL36,MRPL42,MRPL55,MRPS10,MRPS12,MRPS15,MRPS18B,MRPS18C,MRPS21,MRPS24,MRPS25,MRPS26,MRPS27,MRPS28,MRPS31,MRPS33,MRPS35,MRPS5,MRPS6,MRPS9,RPL23L,RPMS17
HSA-72312	rRNA processing	51	199	9.76e-07	ENSP00000199320,ENSP00000226796,ENSP00000244496,ENSP00000259239,ENSP00000261015,ENSP00000261708,ENSP00000262584,ENSP00000263657,ENSP00000265564,ENSP00000274606,ENSP00000297579,ENSP00000306080,ENSP00000307889,ENSP00000311135,ENSP00000315476,ENSP00000331019,ENSP00000337445,ENSP00000346027,ENSP00000346037,ENSP00000346067,ENSP00000346120,ENSP00000346725,ENSP00000348849,ENSP00000355541,ENSP00000356548…	BMS1,BOP1,DCAF13,DDX21,DHX37,DIMT1,DKC1,EBNA1BP2,ELAC2,EMG1,ERI1,EXOSC10,EXOSC4,EXOSC7,EXOSC8,GAR1,GNL3,HEATR1,IMP4,KIAA0391,LTV1,NHP2,NHP2L1,NOP14,NOP2,PES1,PNO1,RNMTL1,RPL13,RPL14,RPL21,RPL23A,RPL26L1,RPL29,RPL34,RPL36,RPL8,RPLP1,RPP40,RPS15,RPS26,RPS27L,RPS29,RPSA,RRP1,RRP36,UTP6,WDR12,WDR18,WDR36,WDR43
HSA-8868773	rRNA processing in the nucleus and cytosol	48	189	2.83e-06	ENSP00000199320,ENSP00000226796,ENSP00000244496,ENSP00000259239,ENSP00000261015,ENSP00000261708,ENSP00000262584,ENSP00000263657,ENSP00000265564,ENSP00000274606,ENSP00000297579,ENSP00000307889,ENSP00000311135,ENSP00000315476,ENSP00000331019,ENSP00000346027,ENSP00000346037,ENSP00000346067,ENSP00000346120,ENSP00000346725,ENSP00000348849,ENSP00000355541,ENSP00000356548,ENSP00000358563,ENSP00000363642…	BMS1,BOP1,DCAF13,DDX21,DHX37,DIMT1,DKC1,EBNA1BP2,EMG1,ERI1,EXOSC10,EXOSC4,EXOSC7,EXOSC8,GAR1,GNL3,HEATR1,IMP4,LTV1,NHP2,NHP2L1,NOP14,NOP2,PES1,PNO1,RPL13,RPL14,RPL21,RPL23A,RPL26L1,RPL29,RPL34,RPL36,RPL8,RPLP1,RPP40,RPS15,RPS26,RPS27L,RPS29,RPSA,RRP1,RRP36,UTP6,WDR12,WDR18,WDR36,WDR43
HSA-392499	Metabolism of proteins	259	1948	8.92e-06	ENSP00000053468,ENSP00000054950,ENSP00000081029,ENSP00000157600,ENSP00000158771,ENSP00000166139,ENSP00000215794,ENSP00000216129,ENSP00000216190,ENSP00000216410,ENSP00000216416,ENSP00000216452,ENSP00000216455,ENSP00000216554,ENSP00000217182,ENSP00000220058,ENSP00000222399,ENSP00000222812,ENSP00000223029,ENSP00000223324,ENSP00000225916,ENSP00000227756,ENSP00000229268,ENSP00000230658,ENSP00000231498…	ACADVL,ACTR10,AGBL5,AIMP2,ALB,ALG11,ALG5,APEH,ARF3,ARSB,ASGR1,ATF3,B3GNT1,B4GALT5,BMP4,BTBD1,C19orf10,CAMKMT,CANX,CCT2,CCT6A,CKAP4,CNIH1,COG2,COPS3,COPS7A,COPS7B,CPE,CREB3L2,CTAGE5,CTNNB1,CYR61,DCAF13,DCAF17,DCAF5,DCUN1D5,DDIT3,DDX11,DERL2,DNAJB9,DPH2,DPH5,DPM3,DYNC1H1,EDEM1,EEF1A2,EEF1B2,EIF2B5,EIF3D,EIF3I,EIF4G1,EIF4H,EIF5,EIF5A,EPAS1,ERAL1,ERO1L,ERO1LB,ETF1,ETFB,EXOC5,EXOSC4,EXOSC7,EXOSC8,FAM2…
HSA-6791226	Major pathway of rRNA processing in the nucleolus and cytosol	43	179	4.67e-05	ENSP00000244496,ENSP00000259239,ENSP00000261015,ENSP00000261708,ENSP00000262584,ENSP00000263657,ENSP00000265564,ENSP00000297579,ENSP00000307889,ENSP00000311135,ENSP00000315476,ENSP00000331019,ENSP00000346027,ENSP00000346037,ENSP00000346067,ENSP00000346120,ENSP00000346725,ENSP00000348849,ENSP00000355541,ENSP00000356548,ENSP00000363642,ENSP00000366135,ENSP00000369391,ENSP00000374354,ENSP00000378163…	BMS1,BOP1,DCAF13,DDX21,DHX37,EBNA1BP2,EMG1,ERI1,EXOSC10,EXOSC4,EXOSC7,EXOSC8,GNL3,HEATR1,IMP4,LTV1,NHP2L1,NOP14,PES1,PNO1,RPL13,RPL14,RPL21,RPL23A,RPL26L1,RPL29,RPL34,RPL36,RPL8,RPLP1,RPP40,RPS15,RPS26,RPS27L,RPS29,RPSA,RRP1,RRP36,UTP6,WDR12,WDR18,WDR36,WDR43
HSA-1428517	The citric acid (TCA) cycle and respiratory electron transport	39	173	0.00055	ENSP00000203407,ENSP00000215375,ENSP00000222673,ENSP00000246957,ENSP00000255390,ENSP00000258424,ENSP00000260665,ENSP00000262030,ENSP00000266544,ENSP00000267436,ENSP00000276689,ENSP00000280346,ENSP00000284727,ENSP00000296597,ENSP00000299518,ENSP00000306003,ENSP00000309565,ENSP00000317159,ENSP00000317780,ENSP00000321070,ENSP00000330737,ENSP00000332887,ENSP00000333769,ENSP00000346173,ENSP00000358272…	ATP5B,ATP5D,ATP5G1,ATP5G3,ATP5I,ATP5J,BSG,COX5A,COX5B,CYC1,DLAT,ETFA,ETFB,IDH3A,IDH3B,L2HGDH,LDHB,LRPPRC,ME1,ME2,NDUFA11,NDUFA12,NDUFA9,NDUFAF2,NDUFAF4,NDUFAF6,NDUFB9,NDUFS5,OGDH,SCO1,SCO2,SDHB,SLC16A3,SUCLG1,TRAP1,UQCR10,UQCRC1,UQCRH,UQCRQ
HSA-556833	Metabolism of lipids	106	721	0.0022	ENSP00000009041,ENSP00000222572,ENSP00000245407,ENSP00000245787,ENSP00000253792,ENSP00000255084,ENSP00000255764,ENSP00000256682,ENSP00000260585,ENSP00000261407,ENSP00000263038,ENSP00000263265,ENSP00000263847,ENSP00000264027,ENSP00000264914,ENSP00000265627,ENSP00000265641,ENSP00000265689,ENSP00000265838,ENSP00000266517,ENSP00000267842,ENSP00000271227,ENSP00000274192,ENSP00000278353,ENSP00000285093…	ABCC3,ABHD4,ACAA1,ACAA2,ACACA,ACADM,ACADVL,ACAT1,ACLY,ACOT11,ACP6,ACSF2,ACSL1,ACSL3,AGPAT5,AGPAT9,AKR1B15,ALB,ALDH3B2,ALOX5AP,AMACR,ANKRD1,ARF3,ARNT2,ARSB,ARV1,ASAH1,CBR4,CHKA,CPT1A,CPT2,CRLS1,CYP1A1,CYP2R1,DBI,DHCR24,DHCR7,ELOVL6,EPT1,ESRRA,ETNK1,FDPS,FHL2,GDPD5,GLB1,GPD2,GPX2,HMGCS1,HMGCS2,HSD17B12,INPP5J,INSIG2,LBR,LCLAT1,LGMN,LPCAT3,LPIN1,MCAT,ME1,MED10,MED16,MTMR14,MTMR2,MTMR3,ORMDL1,OSBP,OS…
HSA-1268020	Mitochondrial protein import	19	64	0.0066	ENSP00000169551,ENSP00000216034,ENSP00000249442,ENSP00000262030,ENSP00000264954,ENSP00000270538,ENSP00000295767,ENSP00000297185,ENSP00000310873,ENSP00000317159,ENSP00000345445,ENSP00000370808,ENSP00000373620,ENSP00000377033,ENSP00000378588,ENSP00000378812,ENSP00000413908,ENSP00000418428,ENSP00000438455	ATP5B,ATP5G1,BCS1L,CHCHD10,CHCHD2,CHCHD4,COQ2,CYC1,GRPEL1,HSPA9,HSPD1,MTX2,SAMM50,SLC25A6,TIMM21,TIMM44,TIMM8B,TIMM9,TOMM22
HSA-163200	Respiratory electron transport, ATP synthesis by chemiosmotic coupling, and heat production by uncoupling proteins.	28	123	0.0081	ENSP00000203407,ENSP00000215375,ENSP00000246957,ENSP00000255390,ENSP00000258424,ENSP00000260665,ENSP00000262030,ENSP00000266544,ENSP00000276689,ENSP00000284727,ENSP00000296597,ENSP00000306003,ENSP00000309565,ENSP00000317159,ENSP00000317780,ENSP00000330737,ENSP00000332887,ENSP00000346173,ENSP00000358272,ENSP00000362060,ENSP00000364649,ENSP00000367939,ENSP00000377033,ENSP00000379430,ENSP00000389160…	ATP5B,ATP5D,ATP5G1,ATP5G3,ATP5I,ATP5J,COX5A,COX5B,CYC1,ETFA,ETFB,LRPPRC,NDUFA11,NDUFA12,NDUFA9,NDUFAF2,NDUFAF4,NDUFAF6,NDUFB9,NDUFS5,SCO1,SCO2,SDHB,TRAP1,UQCR10,UQCRC1,UQCRH,UQCRQ
HSA-6790901	rRNA modification in the nucleus and cytosol	18	60	0.0081	ENSP00000199320,ENSP00000226796,ENSP00000244496,ENSP00000259239,ENSP00000261708,ENSP00000263657,ENSP00000274606,ENSP00000297579,ENSP00000311135,ENSP00000355541,ENSP00000358563,ENSP00000363642,ENSP00000371858,ENSP00000383949,ENSP00000384302,ENSP00000405068,ENSP00000423067,ENSP00000470560	BMS1,DCAF13,DHX37,DIMT1,DKC1,EMG1,GAR1,HEATR1,IMP4,NHP2,NHP2L1,NOP14,NOP2,PNO1,RRP36,UTP6,WDR36,WDR43
HSA-381119	Unfolded Protein Response (UPR)	23	94	0.0121	ENSP00000243253,ENSP00000249356,ENSP00000256497,ENSP00000262947,ENSP00000265564,ENSP00000287652,ENSP00000299767,ENSP00000315476,ENSP00000323313,ENSP00000329140,ENSP00000344352,ENSP00000364591,ENSP00000366395,ENSP00000374354,ENSP00000385385,ENSP00000386918,ENSP00000388337,ENSP00000401303,ENSP00000409555,ENSP00000418401,ENSP00000438689,ENSP00000440402,ENSP00000448665	ACADVL,ATF3,C19orf10,CREB3L2,DDIT3,DDX11,DNAJB9,EDEM1,EXOSC4,EXOSC7,EXOSC8,HERPUD1,HSP90B1,KDELR3,PDIA5,PDIA6,SEC61A1,SEC61G,SHC1,SRPRB,SYVN1,TATDN2,TSPYL2
HSA-1799339	SRP-dependent cotranslational protein targeting to membrane	25	109	0.0143	ENSP00000243253,ENSP00000262213,ENSP00000262584,ENSP00000267884,ENSP00000295702,ENSP00000307889,ENSP00000312066,ENSP00000331019,ENSP00000346027,ENSP00000346037,ENSP00000346067,ENSP00000348849,ENSP00000378163,ENSP00000379339,ENSP00000379506,ENSP00000388337,ENSP00000389103,ENSP00000418401,ENSP00000418868,ENSP00000424870,ENSP00000428223,ENSP00000451818,ENSP00000464342,ENSP00000467466,ENSP00000468633	RPL13,RPL14,RPL21,RPL23A,RPL26L1,RPL29,RPL34,RPL36,RPL8,RPLP1,RPS15,RPS26,RPS27L,RPS29,RPSA,SEC11C,SEC61A1,SEC61G,SRP14,SRP19,SRP54,SRP68,SRPRB,SSR2,TRAM1
HSA-71291	Metabolism of amino acids and derivatives	57	354	0.0172	ENSP00000216455,ENSP00000222673,ENSP00000223029,ENSP00000231572,ENSP00000234111,ENSP00000245206,ENSP00000256999,ENSP00000261303,ENSP00000261479,ENSP00000261622,ENSP00000262027,ENSP00000262584,ENSP00000265174,ENSP00000265594,ENSP00000265838,ENSP00000280097,ENSP00000280346,ENSP00000281243,ENSP00000293362,ENSP00000307889,ENSP00000310447,ENSP00000317379,ENSP00000317382,ENSP00000319851,ENSP00000329452…	AADAT,AASS,ACAT1,AIMP2,CHDH,CKMT1A,DLAT,FAH,FOLH1,GAMT,GLS,GLS2,GOT2,HIBCH,HNMT,LARS,MARS,MCCC1,ODC1,OGDH,PAPSS1,PSMA3,PSMA6,PSMC1,PSMC6,PSME3,PSME4,PSPH,PYCR1,PYCR2,QDPR,RARS,RPL13,RPL14,RPL21,RPL23A,RPL26L1,RPL29,RPL34,RPL36,RPL8,RPLP1,RPS15,RPS26,RPS27L,RPS29,RPSA,SERINC2,SLC25A15,SLC25A21,SLC36A4,SLC3A2,SLC7A5,SRM,TSTD1,TXNRD1,TYRP1
HSA-9609507	Protein localization	26	122	0.0261	ENSP00000169551,ENSP00000216034,ENSP00000241052,ENSP00000249442,ENSP00000262030,ENSP00000263038,ENSP00000264954,ENSP00000267842,ENSP00000270538,ENSP00000288774,ENSP00000295767,ENSP00000297185,ENSP00000310873,ENSP00000317159,ENSP00000333664,ENSP00000345445,ENSP00000370808,ENSP00000371517,ENSP00000373620,ENSP00000377033,ENSP00000378588,ENSP00000378812,ENSP00000390265,ENSP00000413908,ENSP00000418428…	ACAA1,AMACR,ATP5B,ATP5G1,BCS1L,CAT,CHCHD10,CHCHD2,CHCHD4,COQ2,CYC1,GRPEL1,HSPA9,HSPD1,IDH1,MTX2,PEX10,PHYH,SAMM50,SLC25A6,SLC27A2,TIMM21,TIMM44,TIMM8B,TIMM9,TOMM22
HSA-379716	Cytosolic tRNA aminoacylation	10	24	0.0291	ENSP00000223029,ENSP00000231572,ENSP00000256854,ENSP00000262027,ENSP00000347495,ENSP00000362576,ENSP00000364815,ENSP00000377954,ENSP00000387710,ENSP00000425634	AIMP2,HARS,LARS,MARS,NARS,RARS,TARS,VARS,WARS,YARS
HSA-8978868	Fatty acid metabolism	32	171	0.0399	ENSP00000222572,ENSP00000245407,ENSP00000253792,ENSP00000263038,ENSP00000265627,ENSP00000265641,ENSP00000267842,ENSP00000278353,ENSP00000285093,ENSP00000290429,ENSP00000303525,ENSP00000316329,ENSP00000333664,ENSP00000350012,ENSP00000354608,ENSP00000355308,ENSP00000359380,ENSP00000359871,ENSP00000360366,ENSP00000360541,ENSP00000365462,ENSP00000369050,ENSP00000371517,ENSP00000374265,ENSP00000378105…	ACAA1,ACAA2,ACACA,ACADM,ACADVL,ACLY,ACOT11,ACSF2,ACSL1,ACSL3,ALOX5AP,AMACR,CBR4,CPT1A,CPT2,CYP1A1,DBI,ELOVL6,GPX2,HSD17B12,MCAT,PCCA,PHYH,PON2,PON3,PPT2,PTGR1,PTPLA,SCD,SCD5,SLC22A5,SLC27A2
HSA-381038	XBP1(S) activates chaperone genes	15	54	0.0415	ENSP00000243253,ENSP00000249356,ENSP00000256497,ENSP00000262947,ENSP00000287652,ENSP00000323313,ENSP00000364591,ENSP00000366395,ENSP00000385385,ENSP00000386918,ENSP00000388337,ENSP00000401303,ENSP00000418401,ENSP00000438689,ENSP00000440402	ACADVL,C19orf10,DDX11,DNAJB9,EDEM1,KDELR3,PDIA5,PDIA6,SEC61A1,SEC61G,SHC1,SRPRB,SYVN1,TATDN2,TSPYL2
HSA-611105	Respiratory electron transport	22	100	0.0415	ENSP00000203407,ENSP00000246957,ENSP00000255390,ENSP00000258424,ENSP00000260665,ENSP00000266544,ENSP00000276689,ENSP00000296597,ENSP00000309565,ENSP00000317159,ENSP00000317780,ENSP00000330737,ENSP00000332887,ENSP00000346173,ENSP00000358272,ENSP00000362060,ENSP00000364649,ENSP00000367939,ENSP00000379430,ENSP00000389160,ENSP00000444433,ENSP00000452762	COX5A,COX5B,CYC1,ETFA,ETFB,LRPPRC,NDUFA11,NDUFA12,NDUFA9,NDUFAF2,NDUFAF4,NDUFAF6,NDUFB9,NDUFS5,SCO1,SCO2,SDHB,TRAP1,UQCR10,UQCRC1,UQCRH,UQCRQ
HSA-8949613	Cristae formation	11	31	0.0415	ENSP00000215375,ENSP00000249442,ENSP00000262030,ENSP00000284727,ENSP00000290913,ENSP00000297185,ENSP00000306003,ENSP00000309561,ENSP00000345445,ENSP00000377033,ENSP00000389649	ATP5B,ATP5D,ATP5G1,ATP5G3,ATP5I,ATP5J,C19orf70,CHCHD6,HSPA9,MTX2,SAMM50
