# Supplementary material for: Activating transcription factor-2 (ATF2) is a key determinant of resistance to endocrine treatment in an in vitro model of breast cancer
Source: Breast Cancer Res. 2020 Nov 16;22:126. doi: 10.1186/s13058-020-01359-7 (PMC7667764; doi:10.1186/s13058-020-01359-7)
Supplement: Supplementary file 5 — Additional file 5: Supplementary file 3. Drug targets after siATF2 in TAMR. [file 13058_2020_1359_MOESM5_ESM.xlsx]

## Sheet: Drug targets Up after siATF2 
gene	drug	interaction_types	sources	pmids
ABCC5	FLUOROURACIL		PharmGKB
ALDH3A1	CARBOPLATIN		PharmGKB
	CYCLOPHOSPHAMIDE		PharmGKB
	THIOTEPA		PharmGKB
CDK8	PONATINIB	inhibitor	GuideToPharmacologyInteractions
	SORAFENIB	inhibitor	GuideToPharmacologyInteractions
CTNNB1	TRAMETINIB		CKB	26343583
	LETROZOLE		CGI
	TEMSIROLIMUS		CKB	27016228
	IMATINIB		CKB	26861905
	EVEROLIMUS		CGI
EED	SULFINPYRAZONE	inhibitor	GuideToPharmacologyInteractions
FAS	ASPIRIN		NCI	15200494
	FLUOROURACIL		NCI	12845662
	VALPROIC ACID		NCI	16328060
	TRETINOIN		NCI	9792441
	ARSENIC TRIOXIDE		NCI	14719092
	FLOXURIDINE		NCI	11115403
	CYCLOPHOSPHAMIDE		NCI	11437491
	TENIPOSIDE		NCI	9543255
	DAUNORUBICIN		NCI	10216102
	MYCOPHENOLIC ACID		NCI	14659903
FBXW7	SIROLIMUS		CKB|CGI|CIViC	24586741|18787170|23558291
	REGORAFENIB		CKB	27399335
	DOCETAXEL		CKB	23274910
	BELINOSTAT		CKB	23274910
	VORINOSTAT		CKB	23274910
	TEMSIROLIMUS		CKB	24360397
GUCY1A3	NITROGLYCERIN	activator	ChemblInteractions
HIF1A	NITROGLYCERIN	inhibitor	MyCancerGenomeClinicalTrial
	NOSCAPINE		TdgClinicalTrial
	SUNITINIB		CGI
IGF1R	CERITINIB	inhibitor	GuideToPharmacologyInteractions
	ERLOTINIB		CGI
CXCL8	PACLITAXEL		NCI	9271387
	BEVACIZUMAB		PharmGKB
	ASPIRIN		NCI	12576442
	LEFLUNOMIDE		NCI	10902750
	TRETINOIN		NCI	8900181
	CETUXIMAB		NCI	10614716|15908664|10037173
	MEDROXYPROGESTERONE ACETATE		NCI	15914533
	CYCLOPHOSPHAMIDE		PharmGKB
	VERAPAMIL		NCI	2686646
MET	CRIZOTINIB	inhibitor	TALC|ClearityFoundationBiomarkers|MyCancerGenome|TdgClinicalTrial|OncoKB|CKB|GuideToPharmacologyInteractions|ChemblInteractions|CGI|CIViC|DrugBank|DoCM|MyCancerGenomeClinicalTrial	26729443|12460923|26215952|16397241|27595477|19096300|27343442|21716144|27694386|9826708|22594847|26779812|25971938|25922291|22162573|15735036|1104268|25971939|21623265|28514312|17483355|27325282|27149990|26483207|25232318|28765324|21266357|10592235|27393507|25157968|27283993|28522754|23729478|26432108|15494073|26547802|10417759|28396313|11750879
	CABOZANTINIB	antagonist|inhibitor	TALC|MyCancerGenome|TdgClinicalTrial|ClearityFoundationClinicalTrial|OncoKB|CKB|GuideToPharmacologyInteractions|CGI|CIViC|DrugBank|CancerCommons|MyCancerGenomeClinicalTrial|TTD	27462141|27694386|26432786|21606412|25971939|28192597|27279544|21926191|28396313
	ALECTINIB	inhibitor	GuideToPharmacologyInteractions
	PYRAZINAMIDE	inhibitor	CKB|GuideToPharmacologyInteractions	19783361|15064724|19723643
	OLAPARIB		CKB	26779812
	SORAFENIB		CKB	25363205
	IMATINIB		CKB	28514312
	TRAMETINIB		CKB	28783719
	AFATINIB		CKB	27694386
	VEMURAFENIB		CGI|CIViC	27325282|26359985
	CAPECITABINE		CKB	26432108
	LAPATINIB		CKB|CGI	27595477|26432108
	CARBOPLATIN		CKB	28514312
	DASATINIB		CKB	26483207
	RUCAPARIB		CKB	26779812
	OXALIPLATIN		CKB	26432108
	PONATINIB		CKB	25122427
	TRASTUZUMAB		CKB|CGI	22850551|26432108
	ERLOTINIB		PharmGKB|CKB	27694386|27803065|24101053
	PACLITAXEL		CKB	28514312|26432108
	GEFITINIB		CKB|CIViC	17463250|24165158|23542356|27612490
	LEUCOVORIN		CKB	26432108
	CETUXIMAB		CKB|CIViC	23729478
	FLUOROURACIL		CKB	26432108
	OSIMERTINIB		CKB|CGI	27694386|27393507|27252416
	BEVACIZUMAB		CKB	26965451|26432108|25363205
	PANITUMUMAB		CKB|CGI	23729478
NAT1	METHYLPHENIDATE	inhibitor	ChemblInteractions
	ASPIRIN		NCI	10547619
	PYRAZINAMIDE		PharmGKB
NCOA3	TAMOXIFEN		NCI	12618500
PAPOLA	ETOPOSIDE		NCI	15503822
PIP	TAMOXIFEN		NCI	1930624
PLD1	TAMOXIFEN		NCI	12237338
PTEN	CARBOPLATIN		CIViC	25672916
	SORAFENIB		CKB	27213589
	TEMSIROLIMUS		ClearityFoundationBiomarkers|CKB|CIViC	11504908|23674493|27016228
	EVEROLIMUS		ClearityFoundationBiomarkers|CKB|CGI|CIViC	26951309|20664174|23989949|20664172|22473592|23582881|21358673|27091708|22662154|28330462
	VANDETANIB		ClearityFoundationBiomarkers|CKB	25910950
	PALBOCICLIB		OncoKB|CKB	25673820|22261591|25544636|18594509|24658109|20166697|22588880|26469692|27020857|24823695|23769634|16647110|25398829|21325073|25177151
	NIRAPARIB		CKB
	ERLOTINIB		ClearityFoundationBiomarkers|CIViC	16282176
	TRASTUZUMAB		CKB|CGI|CIViC	17936563|20813970|21676217|24470511|15324695|16404430
	PEMETREXED (CHEMBL1201258)		CKB	27213589
	PEMBROLIZUMAB		CKB	26645196
	VEMURAFENIB		CKB	24265153|24265152|27196754|27048951
	FULVESTRANT		CKB	26733612
	VENETOCLAX		CKB	27974663
	TOPOTECAN		CKB	25833835
	CETUXIMAB		ClearityFoundationBiomarkers|CGI|CIViC	21163703
	OLAPARIB		OncoKB|CKB	25673820|22261591|25544636|18594509|24658109|20166697|22588880|20530668|26469692|21468130|24823695|23769634|20049735|16647110|25398829|21325073|25177151|20944090|26187614
	PANITUMUMAB		ClearityFoundationBiomarkers|CGI
	NIVOLUMAB		CKB	26645196
	METFORMIN		CKB	26921394|24077915
	SIROLIMUS		CGI
	OXALIPLATIN		CKB	24100628
	ABIRATERONE		CKB
	TEMOZOLOMIDE		CKB	25910950
	PACLITAXEL		CKB|CIViC	25637314|25833835|25672916
	PHENMETRAZINE		CKB	23674493|21668414
	CANDICIDIN		CKB	26839307
	GEMCITABINE		CKB	28750271
	RUCAPARIB		CKB	23565244
	BENZONATATE		CKB
	ENZALUTAMIDE		OncoKB|CKB|CIViC	25544636|21575859
	VORINOSTAT		CKB	22693356|9661880
	IDELALISIB		CKB	28178345
	GEFITINIB		ClearityFoundationBiomarkers|CKB|CIViC	16282176|26561558
TGFBR3	TRETINOIN		NCI	8143777
	DEXAMETHASONE		NCI	8143777
TLE3	DOCETAXEL		ClearityFoundationBiomarkers
	PACLITAXEL		ClearityFoundationBiomarkers
TUBA3D	IXABEPILONE	inhibitor	ChemblInteractions
	TRASTUZUMAB EMTANSINE	inhibitor	ChemblInteractions
	BRENTUXIMAB VEDOTIN	inhibitor	ChemblInteractions
	CABAZITAXEL	inhibitor	ChemblInteractions
	COLCHICINE	inhibitor	ChemblInteractions
	PACLITAXEL	inhibitor	ChemblInteractions
TUBB8	IXABEPILONE	inhibitor	ChemblInteractions
	COLCHICINE	inhibitor	ChemblInteractions
	PACLITAXEL	inhibitor	ChemblInteractions
	CABAZITAXEL	inhibitor	ChemblInteractions
	TRASTUZUMAB EMTANSINE	inhibitor	ChemblInteractions
	BRENTUXIMAB VEDOTIN	inhibitor	ChemblInteractions
UBR1	DEXAMETHASONE		NCI	17264220
YES1	DASATINIB	inhibitor	TdgClinicalTrial|ChemblInteractions|TEND|DrugBank	17541990|20072833|16507911
	IBRUTINIB	inhibitor	GuideToPharmacologyInteractions
	NINTEDANIB	inhibitor	TALC

## Sheet: Drug targets down after siATF2
gene	drug	interaction_types	sources	pmids
ABL1	DASATINIB	multitarget|inhibitor	PharmGKB|MyCancerGenome|TdgClinicalTrial|OncoKB|CKB|GuideToPharmacologyInteractions|ChemblInteractions|CGI|CIViC|TEND|DrugBank|DoCM|FDA	11287973|14745431|20537386|15256422|26758680|23676790|11853795|20697894|19466505|17496201|20367437|17701954|15381060|21895409|18818391|11964322|11752352|24456693|18615627|25157968|14559829|17016423|21562040|21505103|19652056|20131302|12399961|12200353
	NILOTINIB	inhibitor	MyCancerGenome|TdgClinicalTrial|OncoKB|CKB|GuideToPharmacologyInteractions|CGI|CIViC|TEND|DrugBank|DoCM|FDA	17715389|11287973|20537386|17929114|20525993|23502220|19075254|23676790|16721371|12623848|20367437|17114651|18828913|12637609|28514312|21895409|11287972|21489624|11964322|20525995|25157968|21605905|19822896|21562040|22160483|19920925
	BOSUTINIB	inhibitor	MyCancerGenome|TdgClinicalTrial|GuideToPharmacologyInteractions|ChemblInteractions|CGI|DrugBank|DoCM|FDA	14745431|15256422|23676790|11853795|20697894|12623848|19466505|20367437|17114651|18828913|15381060|21895409|21489624|11964322|24456693|18615627|25157968|14559829|21605905|21562040|21505103|19652056|12399961
	REGORAFENIB	inhibitor	ChemblInteractions|DrugBank
	PONATINIB	inhibitor	MyCancerGenome|TdgClinicalTrial|GuideToPharmacologyInteractions|CGI|CIViC|DrugBank|DoCM|FDA	20512393|14745431|20537386|11861307|15256422|11423618|20963643|22772060|22306673|23676790|11853795|23190221|22870928|20697894|21872826|12623848|19466505|12130516|20367437|17114651|18828913|24236021|15381060|23540562|21895409|21489624|23355941|11964322|25349473|24456693|18615627|25157968|23409026|14559829|21605905|21562040|21505103|19652056|15194504|21762985|12399961
	IMATINIB	inhibitor	MyCancerGenome|TdgClinicalTrial|OncoKB|CKB|GuideToPharmacologyInteractions|CGI|CIViC|TEND|FDA	11287973|20537386|26758680|20525993|23502220|19075254|15930265|17496201|12637609|11287972|20525995|22160483|12476305|20131302|15194504|12200353
	IMATINIB MESYLATE	inhibitor	ChemblInteractions|NCI	16205964|12910520
	VANDETANIB		CGI
	HYDROXYUREA		NCI	7923130
	CRIZOTINIB		CGI
	AXITINIB		CGI
	TRAMETINIB		CGI
	VENETOCLAX		CGI
	MELPHALAN		NCI	7923130
	BUSULFAN		FDA
	CABOZANTINIB		CGI
	BLINATUMOMAB		FDA
	OXALIPLATIN		NCI	10098743
	AZACITIDINE		NCI	2425967
BLM	HYDROXYUREA		NCI	18504617
BTRC	GEMCITABINE		PharmGKB
CASP3	PACLITAXEL		NCI	9067280
CDK4	PALBOCICLIB	inhibitor|Inhibitor	TALC|ClearityFoundationBiomarkers|MyCancerGenome|ClearityFoundationClinicalTrial|OncoKB|GuideToPharmacologyInteractions|ChemblInteractions|CIViC|DrugBank|CancerCommons|MyCancerGenomeClinicalTrial|TTD	21610706|23569312|20601955|27124835|26324739|26528855|23898052|15542782
	Ribociclib	inhibitor|antagonist	ClearityFoundationBiomarkers|MyCancerGenome|TdgClinicalTrial|GuideToPharmacologyInteractions|ChemblInteractions|CGI|DrugBank	24045179
	DEXAMETHASONE		NCI	7664296
CDKN2B	PALBOCICLIB		CIViC	23898052
CRBN	LENALIDOMIDE	inhibitor	ChemblInteractions|CGI|CIViC|DrugBank	23480694|22966948
	THALIDOMIDE	inhibitor	ChemblInteractions|DrugBank	22966948
	POMALIDOMIDE	inhibitor	ChemblInteractions|CGI|CIViC|DrugBank	23480694|23730498|20223979|22552008
CTGF	BEVACIZUMAB		NCI	11018037|12114504
DNMT1	AZACITIDINE	inhibitor	TdgClinicalTrial|ChemblInteractions|NCI|TEND|DrugBank	2443243|12011120|11700387|17612710|20126405|6173384|14585280|15793220|11752352|18627335|19589026|16341239
	DECITABINE	inhibitor	TdgClinicalTrial|ChemblInteractions|CIViC|TEND|DrugBank	16015501|20072836|11688997|25968887|11259619|18398832|11352938|11752352|11069027|12907443|17023173|18425818
	FLOXURIDINE		NCI	15899874
	HYDROXYUREA		NCI	2422298
	MITOXANTRONE		NCI	12878861
	IFOSFAMIDE		TdgClinicalTrial|TEND
	ARSENIC TRIOXIDE		NCI	16613325
EPHA4	VANDETANIB	inhibitor	ChemblInteractions
FKBP1A	TACROLIMUS	inhibitor	TdgClinicalTrial|GuideToPharmacologyInteractions|ChemblInteractions|TEND|DrugBank	17524933|16289353
	SIROLIMUS	other|inhibitor	TdgClinicalTrial|GuideToPharmacologyInteractions|ChemblInteractions|TEND|DrugBank	12742462|11752352
	EVEROLIMUS	inhibitor	ClearityFoundationClinicalTrial|ChemblInteractions
	TEMSIROLIMUS	inhibitor	ChemblInteractions
FUS	TRETINOIN		NCI	10691862
ITGAV	CYTARABINE		NCI	9252649
ITPA	MERCAPTOPURINE		PharmGKB
	INTERFERON ALFA-2B		PharmGKB
MAP2	COLCHICINE		NCI	7511033
	PACLITAXEL		DrugBank	18068131
	DOCETAXEL		DrugBank	18068131
MPL	RUXOLITINIB		CKB	24251790
	EVEROLIMUS		CKB	21725052
NR2C1	TRETINOIN		NCI	9071982
PARP3	OLAPARIB	Inhibitor|inhibitor	ChemblInteractions|DrugBank	25981132
	RUCAPARIB	antagonist|inhibitor	ChemblInteractions|DrugBank
PKN1	TOFACITINIB	inhibitor	GuideToPharmacologyInteractions
PMS2	ATEZOLIZUMAB		OncoKB	25840693|25891304|27718784|20525992|28212060|26970723|27733243|25399552|27718847|26952546|27451390|25891173|26028407|26800463|26559592|26406148|26028255
	NIVOLUMAB		OncoKB|CIViC	25840693|27001570|25891304|27718784|20525992|28212060|26970723|27733243|25399552|27718847|26952546|27451390|25891173|26028407|26800463|26559592|26406148|26028255
	PEMBROLIZUMAB		OncoKB	25840693|25891304|27718784|20525992|28212060|26970723|27733243|25399552|27718847|26952546|27451390|25891173|26028407|26800463|26559592|26406148|26028255
	IPILIMUMAB		OncoKB	25840693|25891304|27718784|20525992|28212060|26970723|27733243|25399552|27718847|26952546|27451390|25891173|26028407|26800463|26559592|26406148|26028255
PTP4A3	CETUXIMAB		CIViC	23867504
PTPRB	SUNITINIB		CIViC	24633157
PXN	LOVASTATIN		NCI	11581207
RPSA	DAUNORUBICIN		NCI	15161018
	DOXORUBICIN		NCI	11493465
	MITOXANTRONE		NCI	8630412
SHMT1	BEVACIZUMAB		PharmGKB
	FLUOROURACIL		PharmGKB
SRI	COLCHICINE		NCI	1975203
	VINCRISTINE		NCI	1975203
UPP1	FLUOROURACIL		PharmGKB
VEGFA	AFLIBERCEPT	inhibitor|antibody|binder	TALC|MyCancerGenome|TdgClinicalTrial|ChemblInteractions|DrugBank|TTD	22813448
	VANDETANIB	inhibitor	DrugBank
	RANIBIZUMAB	inhibitor	TdgClinicalTrial|ChemblInteractions|TEND|DrugBank	18046235|18054637|15973626|17046701|16935211|19668384|18035187|15671306|17049020|17031284
	BEVACIZUMAB	inhibitor|antibody	TALC|MyCancerGenome|TdgClinicalTrial|ClearityFoundationClinicalTrial|ChemblInteractions|TEND|DrugBank|TTD	15705858|11752352
	SORAFENIB TOSYLATE	inhibitor	MyCancerGenomeClinicalTrial
	LENALIDOMIDE		ClearityFoundationClinicalTrial
	SORAFENIB		CGI
